# Supplementary material for: Poly[bis­[μ2-2-(2-pyridylmethyl­amino)ethanesulfonato]cadmium(II)]
Source: Acta Crystallogr Sect E Struct Rep Online. 2009 Nov 21;65(Pt 12):m1655. doi: 10.1107/S1600536809049162 (PMC2971805; doi:10.1107/S1600536809049162)
Supplement: Supplementary file 2 [file e-65-m1655-Isup2.hkl]

# 
# h,k,l, Fc-squared, Fo-squared, sigma(Fo-squared) and status flag 
# 
data_I
_shelx_title ' A in P2(1)/c' 
_shelx_refln_list_code          4 
_shelx_F_calc_maximum      188.51 
_exptl_crystal_F_000       548.00 
_reflns_d_resolution_high  0.7698 
 
loop_ 
 _symmetry_equiv_pos_as_xyz 
 'x, y, z' 
 '-x, y+1/2, -z+1/2' 
 '-x, -y, -z' 
 'x, -y-1/2, z-1/2' 
 
_cell_length_a     8.8982 
_cell_length_b    14.0206 
_cell_length_c     7.9040 
_cell_angle_alpha  90.000 
_cell_angle_beta  103.579 
_cell_angle_gamma  90.000 
 
_shelx_F_squared_multiplier     1.000 
 
loop_ 
 _refln_index_h 
 _refln_index_k 
 _refln_index_l 
 _refln_F_squared_calc 
 _refln_F_squared_meas 
 _refln_F_squared_sigma 
 _refln_observed_status 
   1   0   0    20183.50    19453.95    187.56 o 
   2   0   0     2503.72     2744.66     19.77 o 
   3   0   0      671.86      727.39      9.86 o 
   4   0   0     1005.49     1001.65     10.76 o 
   5   0   0      244.65      201.58      4.83 o 
   6   0   0     3308.87     3316.08     28.17 o 
   7   0   0     2443.24     2446.95     38.65 o 
   8   0   0      746.79      755.03     20.97 o 
   9   0   0      366.72      373.82     15.76 o 
  10   0   0      361.96      346.69     16.14 o 
  11   0   0      336.69      354.64     17.68 o 
   1   1   0      754.99      800.13      7.07 o 
   2   1   0     4636.62     4871.06     23.32 o 
   3   1   0       37.37       46.93      1.53 o 
   4   1   0      384.86      343.01      4.08 o 
   5   1   0     2976.16     3098.69     18.14 o 
   6   1   0        0.57        2.69      1.21 o 
   7   1   0      256.98      259.84     14.18 o 
   8   1   0      169.18      169.59      7.12 o 
   9   1   0        7.69       11.06      2.90 o 
  10   1   0        1.31        1.87      2.57 o 
  11   1   0       41.47       38.55      5.36 o 
   0   2   0     7055.91     7306.36     65.65 o 
   1   2   0     3122.66     3445.57     19.33 o 
   2   2   0     1231.55     1234.48      7.77 o 
   3   2   0     9280.86     9467.49     52.85 o 
   4   2   0     8974.31     9259.31     53.66 o 
   5   2   0     4117.38     4206.16     30.03 o 
   6   2   0      927.21      899.12     10.44 o 
   7   2   0     1633.04     1602.60     21.19 o 
   8   2   0     1673.42     1643.00     23.00 o 
   9   2   0      912.65      907.89     49.00 o 
  10   2   0      682.74      687.37     16.24 o 
  11   2   0      309.14      340.80     12.30 o 
   1   3   0     2554.89     2648.99     16.06 o 
   2   3   0     3219.35     3376.66     17.63 o 
   3   3   0      957.15     1011.17      6.39 o 
   4   3   0       24.22       28.38      1.65 o 
   5   3   0      303.42      326.08      4.76 o 
   6   3   0      268.92      272.93      5.62 o 
   7   3   0      521.49      515.41     15.21 o 
   8   3   0       75.92       62.85      4.74 o 
   9   3   0        4.74        4.03      2.59 o 
  10   3   0       22.31       28.54      4.43 o 
  11   3   0       73.13       92.94      7.20 o 
   0   4   0     5007.37     5597.53     53.88 o 
   1   4   0     7590.16     7754.02     41.91 o 
   2   4   0     5454.15     5221.36     29.93 o 
   3   4   0     8731.87     8495.54     48.58 o 
   4   4   0     7617.96     7669.64     40.70 o 
   5   4   0     4892.98     5051.64     55.34 o 
   6   4   0      226.88      238.11      5.46 o 
   7   4   0      720.52      713.79     31.84 o 
   8   4   0     1771.41     1805.14     24.73 o 
   9   4   0     1280.75     1264.72     21.38 o 
  10   4   0      634.93      644.31     15.88 o 
   1   5   0     7770.22     7838.65     64.37 o 
   2   5   0      574.76      572.33      6.73 o 
   3   5   0      673.45      738.15      6.95 o 
   4   5   0      104.35       97.12      3.61 o 
   5   5   0      595.49      585.04      6.76 o 
   6   5   0       98.17       87.85      3.61 o 
   7   5   0      140.76      136.37      8.53 o 
   8   5   0      281.19      269.57      9.11 o 
   9   5   0        3.16        4.64      2.61 o 
  10   5   0       43.43       44.95      5.41 o 
   0   6   0     2825.96     2724.42     32.28 o 
   1   6   0     1806.20     1750.46     13.71 o 
   2   6   0     3189.84     3297.77     22.00 o 
   3   6   0      960.33     1014.25      8.90 o 
   4   6   0     3206.94     3172.48     19.58 o 
   5   6   0     4159.87     4087.63     24.37 o 
   6   6   0     5951.10     5787.60     38.99 o 
   7   6   0     1561.63     1519.37     18.16 o 
   8   6   0      424.09      448.05     19.87 o 
   9   6   0      338.44      328.90     17.66 o 
  10   6   0      143.32      123.81     11.26 o 
   1   7   0        6.15        6.45      1.50 o 
   2   7   0      403.61      441.37      8.46 o 
   3   7   0        9.88        7.45      1.40 o 
   4   7   0        2.52        4.42      1.14 o 
   5   7   0      179.37      172.97      4.00 o 
   6   7   0       10.39        7.88      2.44 o 
   7   7   0       90.86       94.66      4.26 o 
   8   7   0       30.50       33.03      4.17 o 
   9   7   0       21.80       22.87      5.46 o 
  10   7   0        1.24       -0.36      2.55 o 
   0   8   0    10230.44    10629.13    102.72 o 
   1   8   0     5746.32     5893.26     72.88 o 
   2   8   0     4502.74     4613.03     30.40 o 
   3   8   0     1158.03     1103.22     11.74 o 
   4   8   0      636.65      615.87      7.71 o 
   5   8   0      413.09      427.84      6.50 o 
   6   8   0     2419.71     2416.58     22.20 o 
   7   8   0     1314.23     1336.22     16.19 o 
   8   8   0      672.45      690.65     15.45 o 
   9   8   0      524.06      527.54     17.93 o 
  10   8   0      428.69      458.31     14.26 o 
   1   9   0      894.27      865.90     19.52 o 
   2   9   0       73.50       77.34      3.25 o 
   3   9   0       17.77       21.14      2.05 o 
   4   9   0        0.03        1.83      1.17 o 
   5   9   0      566.59      546.16      8.37 o 
   6   9   0       14.17       16.40      2.33 o 
   7   9   0      157.96      162.58      5.76 o 
   8   9   0      241.28      247.59     12.71 o 
   9   9   0        9.08        5.74      3.04 o 
   0  10   0     1042.04     1072.52     21.32 o 
   1  10   0     3746.90     3754.34     33.61 o 
   2  10   0     4468.55     4380.41     37.79 o 
   3  10   0     4941.73     4903.60     34.12 o 
   4  10   0     1117.66     1095.34     11.52 o 
   5  10   0      380.95      374.64      8.08 o 
   6  10   0       94.90       87.58      4.40 o 
   7  10   0      548.55      536.49     10.52 o 
   8  10   0      654.82      631.85     20.43 o 
   9  10   0      571.64      542.35     14.98 o 
   1  11   0      360.56      336.87      8.59 o 
   2  11   0       39.40       28.53      3.16 o 
   3  11   0       47.18       52.38      3.24 o 
   4  11   0        0.11       -0.18      1.26 o 
   5  11   0      257.72      264.06      7.07 o 
   6  11   0       18.57       15.61      2.64 o 
   7  11   0       45.66       45.83      3.79 o 
   8  11   0        9.06        7.35      3.03 o 
   0  12   0      848.62      741.13     19.15 o 
   1  12   0      816.54      788.90     26.92 o 
   2  12   0     1290.03     1252.60     18.22 o 
   3  12   0     1407.09     1397.61     19.48 o 
   4  12   0      668.54      702.49      9.82 o 
   5  12   0     1628.88     1641.28     19.31 o 
   6  12   0     1291.75     1291.60     17.90 o 
   7  12   0      884.15      900.26     14.84 o 
   8  12   0      252.44      251.82     14.21 o 
   1  13   0       49.75       62.81      4.55 o 
   2  13   0       46.27       33.38      3.71 o 
   3  13   0       35.75       37.01      3.92 o 
   4  13   0        3.25        4.99      1.68 o 
   5  13   0      301.59      315.73      8.68 o 
   6  13   0      107.29      125.69      5.83 o 
   7  13   0        0.59        0.73      2.19 o 
   0  14   0     1419.62     1498.02     30.95 o 
   1  14   0      843.05      849.06     15.98 o 
   2  14   0     1199.02     1208.03     19.45 o 
   3  14   0      253.49      231.46     14.67 o 
   4  14   0      545.15      527.73     12.67 o 
   5  14   0     1210.94     1210.54     17.37 o 
   6  14   0     1333.55     1336.85     18.91 o 
   7  14   0      399.55      382.67     24.86 o 
   1  15   0      386.51      385.54     11.12 o 
   2  15   0      182.99      183.47      7.94 o 
   3  15   0       82.00       75.05      5.54 o 
   4  15   0       38.02       51.88      4.97 o 
   5  15   0      114.44      110.71     12.74 o 
   6  15   0        0.07       -0.14      2.39 o 
   0  16   0        6.40        5.04      3.99 o 
   1  16   0      407.41      414.30     12.03 o 
   2  16   0      930.09      927.98     18.38 o 
   3  16   0      705.45      747.45     16.55 o 
   4  16   0      796.59      794.98     25.14 o 
   5  16   0      454.60      439.55     13.58 o 
   1  17   0       21.09       20.56      4.00 o 
   2  17   0       43.82       44.26      5.13 o 
   3  17   0       41.88       32.91      6.91 o 
   4  17   0       86.30       67.66      6.32 o 
   0  18   0      862.89      870.64     27.17 o 
   1  18   0      949.33      978.78     20.39 o 
 -11   1   1      148.26      147.49      9.61 o 
 -10   1   1      694.70      671.75     15.84 o 
  -9   1   1     1671.57     1598.57     25.49 o 
  -8   1   1     2366.62     2340.99     29.50 o 
  -7   1   1     2695.05     2704.05     29.13 o 
  -6   1   1      438.20      429.59     10.99 o 
  -5   1   1      921.23      941.80      9.09 o 
  -4   1   1    11503.46    12284.22     82.16 o 
  -3   1   1     6866.99     7011.44     38.57 o 
  -2   1   1    17911.28    18094.58     99.02 o 
  -1   1   1     7456.74     7651.60     66.72 o 
   0   1   1    10852.15    10771.44     61.60 o 
   1   1   1       28.03       35.35      2.90 o 
   2   1   1      462.35      413.15      6.70 o 
   3   1   1     1498.40     1378.40      9.52 o 
   4   1   1     5552.78     5502.84     28.61 o 
   5   1   1     4961.64     5075.29     27.78 o 
   6   1   1     2360.31     2428.52     16.86 o 
   7   1   1      580.39      563.76     11.91 o 
   8   1   1     1488.41     1467.94     21.59 o 
   9   1   1     1355.78     1408.07     22.47 o 
  10   1   1      744.81      788.80     19.99 o 
 -11   2   1      186.33      186.47     15.95 o 
 -10   2   1       74.57       83.81      6.24 o 
  -9   2   1      335.83      328.20     10.42 o 
  -8   2   1        0.55       -2.65      1.77 o 
  -7   2   1     1303.30     1311.80     27.05 o 
  -6   2   1      558.35      487.00      6.94 o 
  -5   2   1      723.14      743.96      9.63 o 
  -4   2   1      100.24       94.84      2.72 o 
  -3   2   1     1221.91     1218.92     13.47 o 
  -2   2   1       47.17       60.00      1.44 o 
  -1   2   1     6810.48     7291.47     33.48 o 
   0   2   1     1612.58     1737.47     11.08 o 
   1   2   1     9386.09     9460.51     43.25 o 
   2   2   1      178.81      153.59      2.54 o 
   3   2   1     2509.09     2614.50     15.29 o 
   4   2   1      446.23      519.30      5.76 o 
   5   2   1      879.78      853.71      8.30 o 
   6   2   1      666.36      741.94      8.20 o 
   7   2   1      272.52      261.17      8.21 o 
   8   2   1       11.70       10.46      2.69 o 
   9   2   1      120.25      121.43      6.84 o 
  10   2   1        1.96        4.38      2.96 o 
 -11   3   1      794.63      847.39     19.19 o 
 -10   3   1      642.19      640.29     30.32 o 
  -9   3   1      436.56      426.34     14.55 o 
  -8   3   1      256.47      285.82      9.07 o 
  -7   3   1     1094.46     1105.94     17.11 o 
  -6   3   1     4797.71     4789.00     31.65 o 
  -5   3   1     6288.73     6303.92     50.80 o 
  -4   3   1     3053.14     3059.25     15.03 o 
  -3   3   1     5738.42     5853.61     25.35 o 
  -2   3   1      301.97      328.82      3.02 o 
  -1   3   1     1700.53     1762.37     11.60 o 
   0   3   1    12915.35    12850.12     88.73 o 
   1   3   1    35536.68    34629.96    187.27 o 
   2   3   1     3255.96     3310.66     17.87 o 
   3   3   1     6119.01     6464.84     32.19 o 
   4   3   1     1637.01     1700.09     12.14 o 
   5   3   1     2861.66     2736.44     17.76 o 
   6   3   1     2712.89     2685.94     30.08 o 
   7   3   1     2207.23     2265.05     20.58 o 
   8   3   1     1140.45     1142.79     33.52 o 
   9   3   1      414.45      430.15     14.27 o 
  10   3   1      111.67       86.11      6.49 o 
 -11   4   1        0.03        1.92      3.36 o 
 -10   4   1       40.22       36.42      5.22 o 
  -9   4   1        0.02       -0.28      1.94 o 
  -8   4   1       18.13       15.94      3.03 o 
  -7   4   1      445.45      461.78     10.81 o 
  -6   4   1      266.64      270.07      5.51 o 
  -5   4   1      402.77      425.80      4.32 o 
  -4   4   1      210.78      215.43      3.51 o 
  -3   4   1       42.87       57.87      1.49 o 
  -2   4   1      263.97      293.57      3.37 o 
  -1   4   1       40.14       45.70      2.47 o 
   0   4   1      485.30      542.05      7.09 o 
   1   4   1       18.45       30.87      1.66 o 
   2   4   1      130.84      107.88      3.80 o 
   3   4   1      375.03      395.98      4.90 o 
   4   4   1       70.05       63.76      2.23 o 
   5   4   1      180.05      173.64      4.51 o 
   6   4   1      559.84      581.75      7.41 o 
   7   4   1      140.23      120.30      6.45 o 
   8   4   1      153.96      144.84     14.90 o 
   9   4   1       20.48       20.12      3.74 o 
  10   4   1       25.31       32.74      4.70 o 
 -11   5   1      342.45      312.62     11.89 o 
 -10   5   1      340.86      367.13     11.97 o 
  -9   5   1      394.64      398.81     11.70 o 
  -8   5   1     1100.20     1052.26     18.16 o 
  -7   5   1     1599.32     1497.66     20.83 o 
  -6   5   1     3131.88     2985.96     37.94 o 
  -5   5   1     3853.14     3864.01     26.91 o 
  -4   5   1     1985.40     1960.59     11.34 o 
  -3   5   1     4783.13     4789.55     22.99 o 
  -2   5   1     2393.31     2249.94     13.24 o 
  -1   5   1     3527.43     3467.24     21.73 o 
   0   5   1     6881.13     6781.68     46.50 o 
   1   5   1    19855.95    20083.22    108.27 o 
   2   5   1    14052.21    14197.69     75.04 o 
   3   5   1     3509.65     3467.65     21.64 o 
   4   5   1     3953.33     3889.41     22.86 o 
   5   5   1     1422.62     1392.68     11.82 o 
   6   5   1       44.05       53.68      3.06 o 
   7   5   1      576.92      584.73      9.68 o 
   8   5   1      643.06      666.22     14.41 o 
   9   5   1      575.02      576.61     14.25 o 
  10   5   1      395.92      411.05     14.18 o 
 -10   6   1       36.06       34.71      4.88 o 
  -9   6   1       92.06      104.21      6.47 o 
  -8   6   1        1.46       -0.65      2.80 o 
  -7   6   1      396.09      386.75     19.90 o 
  -6   6   1      123.45      121.14      4.33 o 
  -5   6   1       60.05       52.83      2.80 o 
  -4   6   1      243.20      226.52      3.23 o 
  -3   6   1        0.82        1.10      0.72 o 
  -2   6   1      544.80      568.98      6.89 o 
  -1   6   1     1993.00     1984.60     18.42 o 
   0   6   1      469.24      430.34      8.44 o 
   1   6   1        0.41        0.28      1.00 o 
   2   6   1      221.85      273.19      5.18 o 
   3   6   1     2373.21     2331.76     15.65 o 
   4   6   1      811.63      771.52      8.22 o 
   5   6   1      259.31      252.23      6.67 o 
   6   6   1      688.31      665.67     10.13 o 
   7   6   1      362.82      349.54      7.74 o 
   8   6   1       57.01       68.30      7.88 o 
   9   6   1       40.43       46.89      8.95 o 
  10   6   1        2.54       -0.55      5.64 o 
 -10   7   1      563.94      581.80     19.31 o 
  -9   7   1      891.30      888.67     18.26 o 
  -8   7   1     1979.32     1930.07     26.47 o 
  -7   7   1     1047.71      991.24     17.18 o 
  -6   7   1      304.03      311.15      6.68 o 
  -5   7   1      314.89      313.02      6.36 o 
  -4   7   1     1933.67     1901.39     13.98 o 
  -3   7   1     3934.20     3847.56     25.73 o 
  -2   7   1    12671.92    12704.07     68.92 o 
  -1   7   1     5027.88     4996.65     42.43 o 
   0   7   1      468.62      474.98      8.15 o 
   1   7   1        7.72        4.39      1.68 o 
   2   7   1     6342.74     6328.62     38.54 o 
   3   7   1     2206.44     2131.51     22.89 o 
   4   7   1     7607.94     7298.59     38.81 o 
   5   7   1     3264.53     3285.43     21.91 o 
   6   7   1      888.15      850.95     11.88 o 
   7   7   1      701.54      686.25     11.17 o 
   8   7   1      666.33      689.88     15.24 o 
   9   7   1      592.68      575.52     25.02 o 
  10   7   1      506.06      540.41     21.43 o 
 -10   8   1       57.42       65.75     10.03 o 
  -9   8   1       17.46       20.44      5.41 o 
  -8   8   1        4.09       -0.10      2.03 o 
  -7   8   1       66.83       65.80      4.85 o 
  -6   8   1       15.05       14.43      2.05 o 
  -5   8   1      964.99      930.21     11.89 o 
  -4   8   1      847.73      798.19      8.61 o 
  -3   8   1      359.13      343.71      6.06 o 
  -2   8   1      130.45      138.14      3.81 o 
  -1   8   1     2769.64     2787.48     25.39 o 
   0   8   1     2397.79     2454.03     23.28 o 
   1   8   1       13.42       10.93      1.93 o 
   2   8   1      793.57      794.39      9.75 o 
   3   8   1        8.28        4.03      1.67 o 
   4   8   1      816.72      833.55     10.22 o 
   5   8   1       14.93       16.06      1.80 o 
   6   8   1      242.10      252.02      8.79 o 
   7   8   1        5.65        4.74      2.41 o 
   8   8   1       12.25       16.65      6.98 o 
   9   8   1      125.13      124.29      7.35 o 
  -9   9   1      462.72      450.87     16.53 o 
  -8   9   1      446.94      456.26     12.72 o 
  -7   9   1      845.98      845.39     13.07 o 
  -6   9   1     2322.11     2278.62     21.82 o 
  -5   9   1     2226.13     2150.17     20.26 o 
  -4   9   1     1884.43     1886.52     15.14 o 
  -3   9   1     1949.62     1958.94     17.36 o 
  -2   9   1     2460.35     2516.58     21.13 o 
  -1   9   1     4933.71     5081.77     49.61 o 
   0   9   1     3962.99     3909.11     53.50 o 
   1   9   1     1426.88     1331.03     16.61 o 
   2   9   1     1105.91     1108.32     10.76 o 
   3   9   1     1494.11     1533.43     15.42 o 
   4   9   1       10.47       15.06      1.78 o 
   5   9   1      299.98      295.86      5.84 o 
   6   9   1     3013.81     3003.36     26.53 o 
   7   9   1     1901.95     1851.52     20.48 o 
   8   9   1      554.03      566.20     14.56 o 
   9   9   1      295.17      297.26     11.02 o 
  -9  10   1       24.16       23.29      4.20 o 
  -8  10   1        1.46       -1.54      2.01 o 
  -7  10   1       25.03       20.66      2.85 o 
  -6  10   1       74.03       78.46      6.17 o 
  -5  10   1       28.65       25.52      2.69 o 
  -4  10   1      103.53       92.49      3.39 o 
  -3  10   1       15.22       19.29      2.10 o 
  -2  10   1      127.92      118.35      5.11 o 
  -1  10   1       43.70       40.71      4.06 o 
   0  10   1       91.06       89.10      4.49 o 
   1  10   1       41.65       45.78      3.76 o 
   2  10   1        9.02       19.26      6.83 o 
   3  10   1       10.24        9.57      1.91 o 
   4  10   1       44.71       46.51      2.69 o 
   5  10   1        1.15        1.81      1.31 o 
   6  10   1       92.52       89.62      4.50 o 
   7  10   1        3.15        6.60      2.21 o 
   8  10   1       16.89       14.43      3.55 o 
   9  10   1        0.09       -0.17      2.88 o 
  -9  11   1      344.95      347.17     12.56 o 
  -8  11   1      122.99      116.72      7.22 o 
  -7  11   1      647.59      645.68     11.86 o 
  -6  11   1     1429.22     1391.89     17.37 o 
  -5  11   1     2002.73     1999.97     20.86 o 
  -4  11   1     1313.33     1295.35     13.07 o 
  -3  11   1     1111.35     1048.46     12.99 o 
  -2  11   1      686.57      665.64     12.16 o 
  -1  11   1     1983.94     2008.02     26.01 o 
   0  11   1     1616.43     1629.46     20.37 o 
   1  11   1     1448.88     1448.22     19.10 o 
   2  11   1      938.31      911.09     14.77 o 
   3  11   1     2789.97     2764.84     24.03 o 
   4  11   1      119.12      119.62      4.28 o 
   5  11   1      680.15      697.50      9.82 o 
   6  11   1     2569.04     2550.14     27.43 o 
   7  11   1     1651.05     1661.62     20.30 o 
   8  11   1      331.87      337.04     11.67 o 
  -8  12   1       19.84       10.26      3.27 o 
  -7  12   1      253.13      260.21      7.88 o 
  -6  12   1      119.14      119.27      5.32 o 
  -5  12   1       27.85       27.79      3.08 o 
  -4  12   1      261.05      258.81      6.65 o 
  -3  12   1      109.18      110.81      5.52 o 
  -2  12   1       77.64       83.39      4.85 o 
  -1  12   1      241.73      225.57      7.47 o 
   0  12   1      252.89      259.64     10.40 o 
   1  12   1      265.48      253.81      8.01 o 
   2  12   1      444.47      460.70     10.73 o 
   3  12   1        8.27       11.57      2.68 o 
   4  12   1      362.70      365.10      7.14 o 
   5  12   1       28.75       27.20      3.19 o 
   6  12   1       57.49       59.33      4.23 o 
   7  12   1       69.00       68.48      4.68 o 
   8  12   1       69.30       61.93      6.09 o 
  -8  13   1      851.47      863.43     19.50 o 
  -7  13   1     1002.82     1012.57     16.12 o 
  -6  13   1      328.45      326.71      8.71 o 
  -5  13   1      418.00      397.22      9.33 o 
  -4  13   1      656.36      658.96     11.24 o 
  -3  13   1      803.41      822.23     15.06 o 
  -2  13   1     2611.99     2579.26     29.18 o 
  -1  13   1     1196.65     1161.10     21.32 o 
   0  13   1      397.78      405.39     16.84 o 
   1  13   1      735.11      737.44     14.35 o 
   2  13   1     2623.60     2674.12     40.11 o 
   3  13   1     2506.94     2504.90     29.31 o 
   4  13   1     1906.82     1889.26     17.97 o 
   5  13   1      534.47      538.45     11.35 o 
   6  13   1       35.18       25.03      3.40 o 
   7  13   1       38.15       24.79      6.82 o 
  -7  14   1       41.40       48.13      7.63 o 
  -6  14   1        1.22        2.05      2.10 o 
  -5  14   1        6.59        6.42      2.64 o 
  -4  14   1      111.35       94.18      8.65 o 
  -3  14   1       10.18        9.97      2.80 o 
  -2  14   1        3.92        3.07      2.31 o 
  -1  14   1       27.28       27.73      3.59 o 
   0  14   1        0.07       -1.93      1.74 o 
   1  14   1        6.06       15.08      3.21 o 
   2  14   1        9.78       12.42      4.17 o 
   3  14   1       40.40       44.11      4.54 o 
   4  14   1        3.64        0.34      1.99 o 
   5  14   1      326.96      326.24      8.96 o 
   6  14   1       79.05       75.01      5.08 o 
  -6  15   1      445.74      447.44     11.62 o 
  -5  15   1      693.08      680.96     16.07 o 
  -4  15   1      739.26      781.36     23.91 o 
  -3  15   1      677.16      690.48     14.98 o 
  -2  15   1     1201.80     1138.82     19.63 o 
  -1  15   1      609.88      621.39     14.19 o 
   0  15   1      707.01      709.40     27.05 o 
   1  15   1     1061.88     1061.99     18.94 o 
   2  15   1     1055.32     1062.68     19.05 o 
   3  15   1      386.27      422.41     11.99 o 
   4  15   1      893.34      888.97     14.56 o 
   5  15   1      565.22      599.10     15.34 o 
   6  15   1      271.87      293.08      9.24 o 
  -5  16   1      133.63      148.86     20.80 o 
  -4  16   1      202.52      212.91     13.37 o 
  -3  16   1        1.18        2.27      2.57 o 
  -2  16   1        2.91        2.38      2.66 o 
  -1  16   1       16.04       16.17      3.44 o 
   0  16   1       59.80       62.83      5.38 o 
   1  16   1        0.38       -1.51      2.18 o 
   2  16   1       14.85        8.14      5.88 o 
   3  16   1       42.25       50.88     10.36 o 
   4  16   1        5.96        6.79      2.66 o 
  -4  17   1      315.37      328.34     17.05 o 
  -3  17   1      261.04      237.88     11.19 o 
  -2  17   1       74.12       60.73      5.76 o 
  -1  17   1      532.97      558.62     14.66 o 
   0  17   1     1140.71     1115.91     33.44 o 
   1  17   1     1308.34     1280.65     22.69 o 
   2  17   1      326.32      331.09     11.47 o 
   3  17   1      117.48      117.32     10.10 o 
  -1  18   1      291.15      283.47     25.51 o 
   0  18   1       30.20       30.66      4.89 o 
   1  18   1      103.15      111.15      7.59 o 
 -11   0   2      405.77      397.14     18.38 o 
 -10   0   2      884.85      865.18     25.38 o 
  -9   0   2     1529.14     1471.38     31.93 o 
  -8   0   2       35.24       38.65      5.60 o 
  -7   0   2      158.82      175.69      9.24 o 
  -6   0   2     4566.93     4662.01     56.72 o 
  -5   0   2     7455.55     7541.25     78.95 o 
  -4   0   2    13344.83    14112.82    132.45 o 
  -3   0   2    12342.89    12735.52    117.46 o 
  -2   0   2     2117.99     2351.77     14.60 o 
  -1   0   2      225.05      222.40      8.49 o 
   0   0   2     2608.40     2684.93     20.26 o 
   1   0   2     9856.50     9498.20     99.60 o 
   2   0   2    12897.46    12811.13    125.68 o 
   3   0   2     3996.21     4045.31     51.13 o 
   4   0   2     2861.97     3033.81     26.35 o 
   5   0   2     1312.73     1309.59     30.58 o 
   6   0   2     3950.90     3914.35     34.75 o 
   7   0   2      665.42      643.21     22.30 o 
   8   0   2      700.11      717.88     20.69 o 
   9   0   2     1555.50     1683.41     35.50 o 
  10   0   2       62.45       76.05      8.89 o 
 -11   1   2       10.32        6.23      4.15 o 
 -10   1   2      151.92      149.66      7.76 o 
  -9   1   2      105.04      110.00      6.35 o 
  -8   1   2      176.51      182.89      7.24 o 
  -7   1   2       43.48       48.60      3.91 o 
  -6   1   2      623.90      606.44     11.14 o 
  -5   1   2       89.72       79.44      2.20 o 
  -4   1   2       84.64       98.91      2.33 o 
  -3   1   2        0.55        2.86      1.03 o 
  -2   1   2      158.48      178.15      2.09 o 
  -1   1   2     5318.82     5236.69     23.91 o 
   0   1   2     5287.25     5278.78     25.45 o 
   1   1   2       81.51       78.32      1.36 o 
   2   1   2       72.18       49.71      1.63 o 
   3   1   2      719.26      639.33      6.31 o 
   4   1   2     3302.49     3453.97     20.52 o 
   5   1   2       57.54       75.16      2.72 o 
   6   1   2       59.94       61.86      2.73 o 
   7   1   2       96.45      107.10      4.74 o 
   8   1   2      247.68      227.86     12.36 o 
   9   1   2        1.93        1.46      2.56 o 
  10   1   2        3.68        1.25      2.82 o 
 -11   2   2      310.32      309.56     11.59 o 
 -10   2   2      556.16      558.61     14.36 o 
  -9   2   2     1110.61     1136.37     27.61 o 
  -8   2   2     1130.70     1158.46     24.79 o 
  -7   2   2     1173.18     1225.99     17.94 o 
  -6   2   2     1182.58     1256.42     16.92 o 
  -5   2   2      895.81      903.24      7.81 o 
  -4   2   2     3226.04     3386.15     23.14 o 
  -3   2   2     6039.47     6235.08     30.45 o 
  -2   2   2    11417.85    11614.80     54.41 o 
  -1   2   2    14090.43    13908.32     65.82 o 
   0   2   2     5334.57     5418.39     26.22 o 
   1   2   2     8836.76     9094.17     53.87 o 
   2   2   2     4103.85     4093.64     21.48 o 
   3   2   2     2245.19     2124.72     13.73 o 
   4   2   2     3916.66     3873.62     22.50 o 
   5   2   2     5090.53     5182.44     29.35 o 
   6   2   2     2142.86     2193.66     16.64 o 
   7   2   2      364.97      350.55     13.81 o 
   8   2   2      572.67      551.07     16.21 o 
   9   2   2      744.01      746.65     28.31 o 
  10   2   2      344.24      355.22     11.96 o 
 -11   3   2       42.07       36.72      5.16 o 
 -10   3   2       87.36       70.96      5.87 o 
  -9   3   2       31.49       32.76      4.24 o 
  -8   3   2       41.89       56.18      4.64 o 
  -7   3   2       64.64       64.58      3.28 o 
  -6   3   2      145.08      148.41      4.20 o 
  -5   3   2      345.24      347.27      4.72 o 
  -4   3   2      341.95      351.46      4.43 o 
  -3   3   2     1087.95     1223.29      7.42 o 
  -2   3   2      193.14      200.78      2.70 o 
  -1   3   2      160.56      147.46      2.45 o 
   0   3   2      262.61      279.09      3.42 o 
   1   3   2     1139.75     1134.55      8.72 o 
   2   3   2        7.77       16.21      0.93 o 
   3   3   2        4.37        4.41      1.06 o 
   4   3   2      601.25      650.40      7.13 o 
   5   3   2       18.41       27.21      1.89 o 
   6   3   2      283.24      276.24      5.32 o 
   7   3   2      198.12      194.12      9.84 o 
   8   3   2      347.09      352.43     10.32 o 
   9   3   2        2.80        4.31      3.34 o 
  10   3   2        9.43        5.20      3.23 o 
 -11   4   2      178.34      162.06      8.87 o 
 -10   4   2      272.74      295.89     18.82 o 
  -9   4   2      789.91      796.48     33.24 o 
  -8   4   2     4243.77     4026.73     42.29 o 
  -7   4   2     5228.38     5194.37     46.13 o 
  -6   4   2     2656.66     2664.04     21.24 o 
  -5   4   2     2234.00     2302.03     15.35 o 
  -4   4   2      892.05      825.47      7.49 o 
  -3   4   2     1257.80     1242.05      7.89 o 
  -2   4   2     4545.86     4528.25     26.84 o 
  -1   4   2     8234.95     8278.12     40.66 o 
   0   4   2     3392.88     3589.35     27.61 o 
   1   4   2     5156.94     5731.19     28.28 o 
   2   4   2     1373.27     1424.27     10.43 o 
   3   4   2     1592.65     1554.22     11.59 o 
   4   4   2     2870.94     2829.59     18.36 o 
   5   4   2     3811.33     3756.34     25.66 o 
   6   4   2      277.18      295.44      8.20 o 
   7   4   2      615.27      629.94     14.89 o 
   8   4   2      782.64      758.86     15.41 o 
   9   4   2      466.35      490.27     13.14 o 
  10   4   2     1087.20     1160.39     21.96 o 
 -11   5   2       20.31       27.10      5.01 o 
 -10   5   2       27.18       19.88      3.94 o 
  -9   5   2      151.98      166.06     12.17 o 
  -8   5   2      603.95      571.25     13.07 o 
  -7   5   2      136.55      112.59      9.82 o 
  -6   5   2      561.64      524.75      7.97 o 
  -5   5   2       81.97       95.30      2.72 o 
  -4   5   2       33.43       52.47      1.81 o 
  -3   5   2      935.21      919.96      6.86 o 
  -2   5   2     1491.68     1506.60     11.85 o 
  -1   5   2      406.63      382.71      4.52 o 
   0   5   2     1998.31     1977.89     18.40 o 
   1   5   2        3.24        9.09      0.93 o 
   2   5   2     1504.61     1619.44     11.72 o 
   3   5   2       64.47       47.89      2.06 o 
   4   5   2      188.42      178.31      3.89 o 
   5   5   2      773.72      745.22      8.61 o 
   6   5   2      126.44      121.11      3.75 o 
   7   5   2      136.87      133.46      4.99 o 
   8   5   2        0.44        1.84      5.09 o 
   9   5   2        8.85        7.31      2.98 o 
  10   5   2      199.40      200.75      9.41 o 
 -10   6   2      930.47      914.36     19.35 o 
  -9   6   2      678.08      680.18     41.61 o 
  -8   6   2      628.78      603.04     13.75 o 
  -7   6   2      642.34      639.48     18.70 o 
  -6   6   2     1798.41     1757.67     21.81 o 
  -5   6   2     4976.27     5034.74     31.34 o 
  -4   6   2     2602.83     2574.68     14.49 o 
  -3   6   2     3680.46     3827.77     19.31 o 
  -2   6   2     2059.05     2195.78     15.64 o 
  -1   6   2      361.49      396.44      7.14 o 
   0   6   2     9183.88     9413.51     64.27 o 
   1   6   2     5810.29     5911.70     35.82 o 
   2   6   2     4692.54     4512.94     29.36 o 
   3   6   2     2041.59     2035.63     14.75 o 
   4   6   2      768.57      799.24      8.72 o 
   5   6   2      126.78      128.86      3.67 o 
   6   6   2      896.00      905.68     10.36 o 
   7   6   2     2950.71     2949.93     26.18 o 
   8   6   2     1402.23     1366.49     21.81 o 
   9   6   2      404.17      417.75     12.46 o 
 -10   7   2        0.79       -0.96      2.55 o 
  -9   7   2        6.24        6.34      2.85 o 
  -8   7   2       25.40       20.07      4.13 o 
  -7   7   2      289.30      281.83      8.94 o 
  -6   7   2       46.98       58.73      4.33 o 
  -5   7   2       69.14       57.81      2.99 o 
  -4   7   2      167.05      142.80      2.90 o 
  -3   7   2     1028.84     1028.39      8.92 o 
  -2   7   2       15.21       17.91      5.06 o 
  -1   7   2       46.11       56.11      3.19 o 
   0   7   2       48.56       67.91      5.74 o 
   1   7   2       47.27       53.71      3.19 o 
   2   7   2      154.71      164.82      6.56 o 
   3   7   2       78.68       96.55      3.04 o 
   4   7   2       35.28       43.79      2.34 o 
   5   7   2      525.02      499.72      7.34 o 
   6   7   2      185.05      182.18      4.73 o 
   7   7   2       34.16       33.88      3.15 o 
   8   7   2       21.78       23.86      3.82 o 
   9   7   2      117.59      123.48      7.28 o 
 -10   8   2      537.75      540.27     15.31 o 
  -9   8   2      366.37      370.96     15.90 o 
  -8   8   2      227.87      237.89      9.04 o 
  -7   8   2      611.02      591.16     13.21 o 
  -6   8   2     1547.23     1550.62     18.71 o 
  -5   8   2     2336.40     2314.20     20.64 o 
  -4   8   2     2950.22     2977.91     19.65 o 
  -3   8   2     3595.52     3601.02     36.33 o 
  -2   8   2     3439.32     3480.77     24.63 o 
  -1   8   2     1842.83     1827.15     15.71 o 
   0   8   2     2558.69     2529.03     24.40 o 
   1   8   2     1182.13     1121.90     14.93 o 
   2   8   2     3736.64     3846.61     27.50 o 
   3   8   2     3991.55     3992.31     24.98 o 
   4   8   2     1925.59     1900.82     15.57 o 
   5   8   2      852.40      861.66     14.60 o 
   6   8   2     1333.69     1305.57     15.87 o 
   7   8   2      953.16      925.26     13.79 o 
   8   8   2      435.59      468.97     12.81 o 
   9   8   2      207.40      207.90      9.21 o 
 -10   9   2        0.57       -3.92      2.61 o 
  -9   9   2        9.92        9.98      3.20 o 
  -8   9   2       40.65       40.52      4.53 o 
  -7   9   2      344.00      336.78     10.73 o 
  -6   9   2      130.79      132.04      4.97 o 
  -5   9   2        3.54        5.91      1.70 o 
  -4   9   2       54.10       55.18      2.54 o 
  -3   9   2      872.57      859.10     10.52 o 
  -2   9   2      170.58      157.05      4.39 o 
  -1   9   2      167.00      152.39      5.41 o 
   0   9   2      227.31      195.32      6.08 o 
   1   9   2       78.46       71.48      4.01 o 
   2   9   2       62.85       71.38      3.35 o 
   3   9   2       90.66       87.68      3.23 o 
   4   9   2      649.88      643.43      8.65 o 
   5   9   2      349.50      368.76      6.78 o 
   6   9   2      113.65      107.28      6.61 o 
   7   9   2        7.87       11.41      2.40 o 
   8   9   2       31.72       21.31      3.15 o 
  -9  10   2      344.96      351.48     16.25 o 
  -8  10   2      863.85      878.66     27.41 o 
  -7  10   2     1597.94     1581.39     23.94 o 
  -6  10   2      978.44      959.93     13.58 o 
  -5  10   2      235.59      250.24      6.55 o 
  -4  10   2     1045.69     1045.78     11.03 o 
  -3  10   2     1945.02     1911.76     28.58 o 
  -2  10   2     5049.54     4962.91     50.71 o 
  -1  10   2     7748.03     7615.39     79.16 o 
   0  10   2      367.56      370.28     10.99 o 
   1  10   2       69.57       76.56      4.40 o 
   2  10   2      637.31      672.77     16.35 o 
   3  10   2     2606.78     2587.26     22.63 o 
   4  10   2     2077.05     2089.47     17.62 o 
   5  10   2     2567.92     2610.70     20.90 o 
   6  10   2     1103.95     1070.77     15.11 o 
   7  10   2      150.19      140.12      5.83 o 
   8  10   2      137.49      127.43      5.93 o 
  -9  11   2       57.25       58.29      6.04 o 
  -8  11   2        2.45        2.13      2.62 o 
  -7  11   2      167.52      155.08      7.56 o 
  -6  11   2      133.34      151.16      5.66 o 
  -5  11   2      109.30      105.35      4.61 o 
  -4  11   2      377.60      353.28      7.87 o 
  -3  11   2      850.53      836.07     11.55 o 
  -2  11   2      421.37      422.86      9.77 o 
  -1  11   2        9.76        7.79      2.26 o 
   0  11   2      272.63      262.14     16.68 o 
   1  11   2       87.32       87.02      4.87 o 
   2  11   2        1.53        2.46      1.83 o 
   3  11   2      158.39      154.12      5.23 o 
   4  11   2        8.55        6.37      1.70 o 
   5  11   2      588.38      572.52     10.79 o 
   6  11   2      263.65      267.17      7.65 o 
   7  11   2       56.98       54.53      7.46 o 
   8  11   2        1.17        1.94      2.26 o 
  -8  12   2      298.35      294.83     12.41 o 
  -7  12   2      466.15      445.96     12.95 o 
  -6  12   2      713.95      701.88     16.64 o 
  -5  12   2      750.23      736.43     12.27 o 
  -4  12   2      944.79      966.91     16.83 o 
  -3  12   2      697.59      721.45     13.37 o 
  -2  12   2      760.02      782.21     14.08 o 
  -1  12   2     1781.76     1783.58     22.63 o 
   0  12   2     1808.53     1753.11     22.38 o 
   1  12   2     2236.74     2191.60     25.99 o 
   2  12   2     2084.36     2029.67     25.18 o 
   3  12   2     1662.70     1639.07     22.38 o 
   4  12   2      521.81      502.66      8.56 o 
   5  12   2      176.20      196.79      8.11 o 
   6  12   2      587.22      580.47     11.59 o 
   7  12   2      660.99      675.04     11.32 o 
  -8  13   2       16.31       11.34      3.68 o 
  -7  13   2       70.98       65.76      5.83 o 
  -6  13   2        1.61       -2.50      1.67 o 
  -5  13   2       24.58       28.73      3.62 o 
  -4  13   2       19.40       22.86      3.60 o 
  -3  13   2       44.94       49.26      4.27 o 
  -2  13   2        0.04       -1.96      1.88 o 
  -1  13   2       13.33       14.46      2.87 o 
   0  13   2        7.78        5.39      2.36 o 
   1  13   2      116.02      118.54      6.04 o 
   2  13   2       21.11       28.56      3.68 o 
   3  13   2       22.28       25.75      3.60 o 
   4  13   2       96.74       90.66      4.16 o 
   5  13   2      133.55      134.66      4.93 o 
   6  13   2       11.01        9.54      2.70 o 
   7  13   2        0.30        0.75      2.29 o 
  -7  14   2      461.98      438.78     10.93 o 
  -6  14   2      922.39      953.57     15.55 o 
  -5  14   2     1483.95     1424.75     18.91 o 
  -4  14   2     1204.36     1154.52     28.25 o 
  -3  14   2      499.93      489.76     12.02 o 
  -2  14   2      119.36      111.45      6.25 o 
  -1  14   2      101.21      106.09      6.00 o 
   0  14   2     1411.31     1394.08     24.02 o 
   1  14   2     1611.93     1647.45     23.62 o 
   2  14   2     1115.92     1078.72     18.73 o 
   3  14   2      497.72      478.52     12.49 o 
   4  14   2      270.12      242.77      8.43 o 
   5  14   2        1.39        2.74      2.19 o 
   6  14   2      276.23      329.11      9.47 o 
  -6  15   2      279.75      301.75      9.14 o 
  -5  15   2       12.99       11.17      6.67 o 
  -4  15   2       50.83       60.50      7.98 o 
  -3  15   2      261.62      259.50     11.57 o 
  -2  15   2      117.68      114.15      8.32 o 
  -1  15   2      226.68      239.31      8.88 o 
   0  15   2      624.58      628.06     18.68 o 
   1  15   2       36.71       39.48      8.26 o 
   2  15   2       84.59       85.69     15.14 o 
   3  15   2      196.36      204.10     16.61 o 
   4  15   2       60.51       72.48      4.76 o 
   5  15   2       15.38       18.79      4.16 o 
  -5  16   2      150.88      141.79      8.44 o 
  -4  16   2      274.07      285.45     15.37 o 
  -3  16   2      642.89      639.78     15.07 o 
  -2  16   2     1237.93     1247.20     21.55 o 
  -1  16   2     1273.26     1310.20     22.25 o 
   0  16   2      684.23      693.28     15.78 o 
   1  16   2      263.26      283.74     10.24 o 
   2  16   2      108.65      108.48      6.89 o 
   3  16   2      395.03      399.92     12.49 o 
   4  16   2     1011.83     1112.73     17.35 o 
  -3  17   2        0.18        2.52      5.04 o 
  -2  17   2        8.72       16.15      4.00 o 
  -1  17   2       24.11       29.36      4.43 o 
   0  17   2       70.15       71.53      6.00 o 
   1  17   2        9.60       13.52      3.56 o 
   2  17   2        2.03        3.83      3.19 o 
 -11   1   3      256.47      231.54     24.68 o 
 -10   1   3      298.25      297.66     10.50 o 
  -9   1   3      581.74      577.24     13.57 o 
  -8   1   3     1805.98     1774.07     23.54 o 
  -7   1   3     4176.61     4162.58     38.71 o 
  -6   1   3     3890.92     3953.86     28.48 o 
  -5   1   3     4260.64     4389.64     29.41 o 
  -4   1   3     4071.85     4249.87     22.78 o 
  -3   1   3     3436.83     3444.73     15.12 o 
  -2   1   3      507.16      393.04      3.91 o 
  -1   1   3     5002.96     4805.93     24.53 o 
   0   1   3     2183.58     2084.60     12.94 o 
   1   1   3     1948.14     1956.19     12.50 o 
   2   1   3     4781.57     5139.00     37.66 o 
   3   1   3      903.75      858.43      9.88 o 
   4   1   3     3316.69     3243.45     20.87 o 
   5   1   3     4997.90     5021.16     29.33 o 
   6   1   3     1824.09     1888.72     15.71 o 
   7   1   3      245.36      255.84      5.63 o 
   8   1   3      205.63      218.03     11.12 o 
   9   1   3      578.01      567.87     14.17 o 
 -11   2   3       36.61       37.27      6.69 o 
 -10   2   3       91.35       91.67      6.37 o 
  -9   2   3      186.49      172.18      7.70 o 
  -8   2   3      235.04      223.55      6.22 o 
  -7   2   3      165.11      171.63      6.94 o 
  -6   2   3       75.30       70.44      3.15 o 
  -5   2   3        4.17        4.64      1.77 o 
  -4   2   3     1039.88     1090.26      8.63 o 
  -3   2   3       81.56       81.44      3.05 o 
  -2   2   3      783.52      748.99      5.06 o 
  -1   2   3     1930.89     1982.66     12.45 o 
   0   2   3     2425.38     2361.07     14.32 o 
   1   2   3      542.60      535.91      4.73 o 
   2   2   3        0.12        4.96      1.02 o 
   3   2   3      774.06      779.59      9.66 o 
   4   2   3      299.59      245.69      5.26 o 
   5   2   3      171.04      189.92      4.34 o 
   6   2   3      157.36      139.62      4.02 o 
   7   2   3        1.31        0.98      1.34 o 
   8   2   3      177.65      196.85      7.93 o 
   9   2   3       88.40       97.07     11.66 o 
 -11   3   3      470.92      477.59     17.03 o 
 -10   3   3      935.07      961.59     19.10 o 
  -9   3   3     1746.76     1684.29     24.65 o 
  -8   3   3     1139.66     1087.34     18.02 o 
  -7   3   3        2.10        5.58      1.60 o 
  -6   3   3      708.88      712.04      9.64 o 
  -5   3   3     2309.90     2314.72     15.32 o 
  -4   3   3     6147.49     6283.60     28.03 o 
  -3   3   3     7599.15     7743.78     33.33 o 
  -2   3   3     7280.11     7651.90     56.39 o 
  -1   3   3     2041.30     2126.44     11.55 o 
   0   3   3     6582.24     6653.60     33.00 o 
   1   3   3     8532.74     8692.69     50.61 o 
   2   3   3     4731.64     4482.89     21.25 o 
   3   3   3     4779.85     4749.96     26.32 o 
   4   3   3      740.88      800.44      8.44 o 
   5   3   3      127.20      130.60      3.88 o 
   6   3   3      709.23      708.55      9.06 o 
   7   3   3     1201.07     1208.88     15.06 o 
   8   3   3      951.56      970.00     17.59 o 
   9   3   3      833.28      904.15     18.11 o 
 -11   4   3       21.98       23.56      7.18 o 
 -10   4   3       27.80       27.93      4.30 o 
  -9   4   3      137.02      133.69      7.03 o 
  -8   4   3       91.66       98.70     13.20 o 
  -7   4   3        2.56        3.43      1.52 o 
  -6   4   3       94.80       94.57      8.19 o 
  -5   4   3       25.11       36.79      1.85 o 
  -4   4   3       79.01       79.13      1.89 o 
  -3   4   3        9.69        9.39      1.12 o 
  -2   4   3     1235.48     1265.76      9.29 o 
  -1   4   3      349.59      381.27      6.45 o 
   0   4   3      456.04      456.04      5.26 o 
   1   4   3       28.52       21.52      1.24 o 
   2   4   3      506.87      558.56      5.11 o 
   3   4   3        3.60       10.55      1.27 o 
   4   4   3      569.83      575.52      7.20 o 
   5   4   3        1.99        6.01      1.36 o 
   6   4   3      507.21      497.72      7.63 o 
   7   4   3      105.04      103.39      4.53 o 
   8   4   3        7.08        2.58      2.20 o 
   9   4   3       84.20       87.61      6.17 o 
 -11   5   3      434.92      390.89     13.15 o 
 -10   5   3      453.69      429.18     18.98 o 
  -9   5   3     1050.27     1028.31     19.03 o 
  -8   5   3     1110.20     1076.72     34.29 o 
  -7   5   3      694.64      706.52     25.31 o 
  -6   5   3      836.46      845.81     10.75 o 
  -5   5   3     1757.67     1735.37     13.25 o 
  -4   5   3     1279.85     1215.44      8.58 o 
  -3   5   3     1473.54     1450.43      9.57 o 
  -2   5   3     6716.49     7083.38     35.31 o 
  -1   5   3     5965.28     6169.61     36.77 o 
   0   5   3     5812.57     6139.73     55.47 o 
   1   5   3     3756.43     3765.42     21.04 o 
   2   5   3     1333.88     1173.17      8.20 o 
   3   5   3     2575.06     2501.28     16.99 o 
   4   5   3     1637.06     1636.10     13.50 o 
   5   5   3     1343.77     1298.57     12.31 o 
   6   5   3     1772.20     1759.98     22.64 o 
   7   5   3     1425.34     1435.59     17.02 o 
   8   5   3      542.73      543.39     13.19 o 
   9   5   3      233.04      232.15      9.31 o 
 -10   6   3       15.16       12.31      3.59 o 
  -9   6   3      116.99       97.99      6.28 o 
  -8   6   3       47.41       41.14      4.30 o 
  -7   6   3      100.50       85.95      5.11 o 
  -6   6   3       85.45       90.18      4.82 o 
  -5   6   3        2.74        3.80      1.51 o 
  -4   6   3      419.30      435.50      6.05 o 
  -3   6   3        4.29        8.00      0.97 o 
  -2   6   3      100.56       94.25      3.26 o 
  -1   6   3      101.00      114.04      3.39 o 
   0   6   3      359.19      311.10      6.93 o 
   1   6   3       17.05       14.07      1.38 o 
   2   6   3        8.44       13.21      1.59 o 
   3   6   3      242.59      243.62      4.63 o 
   4   6   3      615.33      582.95      9.16 o 
   5   6   3      396.60      393.43      6.59 o 
   6   6   3       21.77       24.18      2.26 o 
   7   6   3        0.50        0.64      1.71 o 
   8   6   3        3.05        2.95      2.03 o 
   9   6   3       97.02       87.91      8.93 o 
 -10   7   3      159.41      137.72      9.02 o 
  -9   7   3      284.65      293.20     10.36 o 
  -8   7   3      720.33      725.13     19.43 o 
  -7   7   3     3229.67     3117.94     33.75 o 
  -6   7   3     1616.11     1637.67     22.04 o 
  -5   7   3     1632.77     1668.10     13.81 o 
  -4   7   3      484.80      512.64      5.71 o 
  -3   7   3      651.55      667.11      7.20 o 
  -2   7   3     5127.53     5132.10     28.28 o 
  -1   7   3     9622.81     9504.97    131.70 o 
   0   7   3     5300.77     5306.82     51.34 o 
   1   7   3     1879.72     1843.65     14.99 o 
   2   7   3     1061.39     1098.73     12.15 o 
   3   7   3      708.00      734.55      8.52 o 
   4   7   3     1613.95     1560.69     13.80 o 
   5   7   3     2015.50     1977.17     18.34 o 
   6   7   3     1099.60     1090.18     12.24 o 
   7   7   3      392.28      383.70      8.76 o 
   8   7   3      225.52      225.40      7.13 o 
   9   7   3       78.74       54.41      7.56 o 
 -10   8   3       42.88       46.41      7.32 o 
  -9   8   3       54.76       55.77      5.35 o 
  -8   8   3      241.18      237.80      8.98 o 
  -7   8   3        3.36        2.34      2.17 o 
  -6   8   3     1100.25     1046.27     13.27 o 
  -5   8   3      569.95      553.94     10.72 o 
  -4   8   3       61.40       75.07      2.43 o 
  -3   8   3      421.23      392.25      5.70 o 
  -2   8   3     2334.70     2241.91     22.62 o 
  -1   8   3      417.20      410.42     12.06 o 
   0   8   3      551.14      603.44     10.80 o 
   1   8   3      158.55      147.81      5.90 o 
   2   8   3      219.08      217.50      5.43 o 
   3   8   3       83.26       76.41      3.03 o 
   4   8   3      583.01      545.72      7.90 o 
   5   8   3        2.15        2.69      1.40 o 
   6   8   3      339.72      349.04      6.88 o 
   7   8   3       27.19       31.35      3.21 o 
   8   8   3       60.88       62.00      4.40 o 
  -9   9   3      504.27      521.87     14.27 o 
  -8   9   3      378.93      389.69     11.67 o 
  -7   9   3     1054.92      997.10     22.41 o 
  -6   9   3     2282.64     2220.14     25.29 o 
  -5   9   3     2457.46     2440.85     25.39 o 
  -4   9   3     3493.25     3430.60     22.82 o 
  -3   9   3     2734.90     2662.49     21.40 o 
  -2   9   3      378.92      390.21     13.62 o 
  -1   9   3        5.44        2.94      1.98 o 
   0   9   3       36.52       43.43      3.49 o 
   1   9   3     1055.58     1063.88     15.78 o 
   2   9   3     2851.43     2752.49     28.65 o 
   3   9   3     4031.92     3859.20     25.49 o 
   4   9   3     1957.23     1884.91     16.39 o 
   5   9   3      673.88      652.53      9.33 o 
   6   9   3      318.63      304.14      7.00 o 
   7   9   3      455.26      445.67      9.94 o 
   8   9   3      726.74      791.07     13.91 o 
  -9  10   3       18.12       13.28      3.60 o 
  -8  10   3        7.60        8.41      3.40 o 
  -7  10   3       65.33       55.96      4.94 o 
  -6  10   3       90.76       89.05      6.79 o 
  -5  10   3       99.13       89.26      4.17 o 
  -4  10   3       18.40       17.08      2.30 o 
  -3  10   3       29.27       32.88      4.23 o 
  -2  10   3      143.09      134.19      5.57 o 
  -1  10   3       21.54       20.42      3.87 o 
   0  10   3       40.01       46.21      3.76 o 
   1  10   3       18.98       21.88      5.22 o 
   2  10   3        0.80        2.59      2.02 o 
   3  10   3        0.02       -0.88      1.16 o 
   4  10   3        7.76        8.01      1.70 o 
   5  10   3       43.43       45.48      2.94 o 
   6  10   3       20.22       20.93      2.92 o 
   7  10   3        1.84        1.47      2.15 o 
   8  10   3        5.88        2.99      5.29 o 
  -9  11   3      373.37      375.24     12.89 o 
  -8  11   3      312.76      317.44     11.10 o 
  -7  11   3      342.08      314.34     17.91 o 
  -6  11   3     1088.51     1066.18     14.96 o 
  -5  11   3      642.57      655.24     12.28 o 
  -4  11   3     1755.55     1724.93     18.56 o 
  -3  11   3     2654.34     2601.23     27.50 o 
  -2  11   3     1149.00     1104.54     19.75 o 
  -1  11   3      940.10      911.09     16.25 o 
   0  11   3     1272.59     1292.81     18.69 o 
   1  11   3     1634.35     1644.70     21.79 o 
   2  11   3     1735.80     1770.64     48.44 o 
   3  11   3     1364.23     1346.59     16.21 o 
   4  11   3      552.43      534.67      8.72 o 
   5  11   3      123.94      118.87      4.48 o 
   6  11   3      139.47      138.00      5.76 o 
   7  11   3      526.00      546.40     11.68 o 
  -8  12   3      189.67      210.94      9.52 o 
  -7  12   3       49.58       53.53      5.26 o 
  -6  12   3      367.41      378.66     13.75 o 
  -5  12   3      229.28      217.69      6.74 o 
  -4  12   3        3.63        1.36      1.67 o 
  -3  12   3      143.36      148.52     18.14 o 
  -2  12   3      768.21      746.34     19.71 o 
  -1  12   3       46.79       46.67      4.08 o 
   0  12   3      209.03      215.50      7.83 o 
   1  12   3       56.20       54.52      4.48 o 
   2  12   3        7.06        8.52      3.87 o 
   3  12   3       76.13       74.95      4.17 o 
   4  12   3      209.56      219.55      5.87 o 
   5  12   3        2.66        4.10      1.79 o 
   6  12   3      299.55      318.54      8.79 o 
  -7  13   3     1008.77     1054.59     20.68 o 
  -6  13   3      809.22      777.65     13.51 o 
  -5  13   3      375.03      366.95      9.00 o 
  -4  13   3      117.45      104.06      8.86 o 
  -3  13   3      411.26      435.82     24.12 o 
  -2  13   3     1550.24     1553.01     21.80 o 
  -1  13   3     3337.18     3233.95     47.13 o 
   0  13   3     2140.59     2034.38     26.13 o 
   1  13   3      447.10      419.38     11.18 o 
   2  13   3      192.94      174.04      6.14 o 
   3  13   3       94.44       92.71      7.30 o 
   4  13   3      919.21      909.29     20.09 o 
   5  13   3     1047.49     1113.29     14.18 o 
   6  13   3      718.63      744.06     13.83 o 
  -7  14   3        4.02       12.81      3.73 o 
  -6  14   3        0.64        1.97      2.09 o 
  -5  14   3       11.63        6.44      2.63 o 
  -4  14   3       49.63       47.09      7.07 o 
  -3  14   3        2.56        4.60      2.47 o 
  -2  14   3       84.50       82.69     14.32 o 
  -1  14   3        0.06       -0.74      2.13 o 
   0  14   3        1.13        0.52      2.04 o 
   1  14   3       73.53       69.92      7.62 o 
   2  14   3        6.44        5.43      2.70 o 
   3  14   3       18.42       18.21      3.69 o 
   4  14   3       37.81       35.20      3.74 o 
   5  14   3        0.03       -1.30      2.13 o 
  -6  15   3      156.90      154.78      6.81 o 
  -5  15   3      367.89      353.63     14.49 o 
  -4  15   3      285.38      282.55     14.92 o 
  -3  15   3      490.13      488.80     18.98 o 
  -2  15   3      939.91      934.34     17.77 o 
  -1  15   3     1006.07      984.86     18.44 o 
   0  15   3      990.06     1009.22     18.95 o 
   1  15   3      789.47      785.56     16.61 o 
   2  15   3      414.81      396.68     11.94 o 
   3  15   3      395.28      397.43     12.23 o 
   4  15   3      385.95      382.22      9.98 o 
  -5  16   3        0.51       -0.84      3.06 o 
  -4  16   3        5.57        8.86      5.25 o 
  -3  16   3       90.26       92.50      9.77 o 
  -2  16   3      231.14      233.93     16.40 o 
  -1  16   3       25.17       22.18      3.95 o 
   0  16   3       27.24       26.94      4.29 o 
   1  16   3      101.90      101.20      6.75 o 
   2  16   3       95.78       88.77      6.56 o 
   3  16   3        6.46        2.70      2.97 o 
  -3  17   3      785.09      767.11     25.91 o 
  -2  17   3      204.93      185.04      8.94 o 
  -1  17   3        1.56        0.34      2.75 o 
   0  17   3      106.34      116.39      7.48 o 
   1  17   3      670.96      681.51     16.82 o 
 -11   0   4      547.88      608.40     22.41 o 
 -10   0   4      692.95      699.34     15.23 o 
  -9   0   4     1285.23     1305.08     20.34 o 
  -8   0   4     1854.06     1885.69     23.87 o 
  -7   0   4     1004.90      998.75     15.56 o 
  -6   0   4      258.80      258.26      7.15 o 
  -5   0   4     1396.63     1334.78     16.24 o 
  -4   0   4     2921.84     2919.48     19.95 o 
  -3   0   4     8859.34     8862.49     49.04 o 
  -2   0   4      395.84      309.64      9.18 o 
  -1   0   4     1663.58     1733.84     26.68 o 
   0   0   4     4654.14     4881.66     37.55 o 
   1   0   4     5069.30     5088.17     62.43 o 
   2   0   4     7080.34     7091.33     41.16 o 
   3   0   4     8296.88     7920.52     56.71 o 
   4   0   4     2977.80     3002.59     42.29 o 
   5   0   4      468.12      482.64     15.13 o 
   6   0   4      147.43      135.81      8.54 o 
   7   0   4      404.00      376.52     14.53 o 
 -11   1   4       18.62       17.87      4.11 o 
 -10   1   4       14.10       12.26      4.20 o 
  -9   1   4       12.19        9.67      2.24 o 
  -8   1   4      448.71      450.04      8.89 o 
  -7   1   4      171.00      163.59      7.07 o 
  -6   1   4      313.95      303.83      6.26 o 
  -5   1   4      147.92      163.00      3.76 o 
  -4   1   4      254.89      255.20      3.11 o 
  -3   1   4       24.88       40.31      1.35 o 
  -2   1   4     1661.58     1674.76     17.15 o 
  -1   1   4     1932.84     1982.36     13.46 o 
   0   1   4      339.77      320.05      4.67 o 
   1   1   4      230.85      210.98      2.91 o 
   2   1   4      248.38      256.15      3.99 o 
   3   1   4      116.51      145.11      3.28 o 
   4   1   4      578.31      555.96      8.42 o 
   5   1   4      122.94      117.43      5.46 o 
   6   1   4       11.31        6.10      2.33 o 
   7   1   4       39.14       38.77      4.08 o 
 -11   2   4      374.23      361.92     12.33 o 
 -10   2   4      361.65      336.09     11.10 o 
  -9   2   4      444.32      429.98     11.71 o 
  -8   2   4     2051.40     1987.95     20.17 o 
  -7   2   4     2474.02     2408.51     21.54 o 
  -6   2   4     1601.86     1612.15     15.83 o 
  -5   2   4     2211.11     2270.44     18.59 o 
  -4   2   4     3754.99     3810.77     19.14 o 
  -3   2   4     1524.83     1520.33      8.79 o 
  -2   2   4     1333.41     1224.75      8.43 o 
  -1   2   4     4429.74     4354.16     24.12 o 
   0   2   4     7893.27     7899.17     39.52 o 
   1   2   4     4104.61     4151.35     20.50 o 
   2   2   4     3009.43     3061.98     18.54 o 
   3   2   4     1147.48     1149.69     15.88 o 
   4   2   4      559.85      538.24      8.26 o 
   5   2   4     1123.87     1116.24     21.81 o 
   6   2   4      814.61      863.67     15.21 o 
   7   2   4      619.65      642.32     17.17 o 
 -11   3   4        0.01       -2.53      2.71 o 
 -10   3   4        8.40        4.57      2.93 o 
  -9   3   4       25.33       21.51      3.65 o 
  -8   3   4      409.97      397.86      8.34 o 
  -7   3   4      257.37      256.96      6.30 o 
  -6   3   4       29.46       25.14      2.26 o 
  -5   3   4      155.18      155.28      4.28 o 
  -4   3   4       27.73       24.86      1.52 o 
  -3   3   4      749.69      850.86      6.21 o 
  -2   3   4      105.27      124.49      2.15 o 
  -1   3   4       46.31       55.16      2.09 o 
   0   3   4     1301.56     1314.66     10.60 o 
   1   3   4      463.12      430.73      4.02 o 
   2   3   4        0.26        3.05      0.76 o 
   3   3   4        0.54        2.68      0.98 o 
   4   3   4      501.70      507.74      8.15 o 
   5   3   4      128.04      119.85      5.88 o 
   6   3   4        0.33       -0.92      4.25 o 
   7   3   4        0.02        1.48      2.16 o 
 -11   4   4      439.09      448.84     13.98 o 
 -10   4   4      253.48      280.83     10.43 o 
  -9   4   4      224.24      216.08      8.56 o 
  -8   4   4      694.90      682.18     14.12 o 
  -7   4   4      953.10      928.86     12.31 o 
  -6   4   4     3961.10     3958.97     29.10 o 
  -5   4   4     2582.72     2661.21     17.70 o 
  -4   4   4     4518.06     4705.84     26.29 o 
  -3   4   4     1194.00     1226.29      8.66 o 
  -2   4   4     4780.12     4848.23     21.23 o 
  -1   4   4     3803.64     3693.90     21.73 o 
   0   4   4     2256.31     2191.99     15.05 o 
   1   4   4      944.32      925.35      9.98 o 
   2   4   4      327.02      301.25      3.93 o 
   3   4   4      152.77      177.38      3.82 o 
   4   4   4     1208.00     1158.90     13.14 o 
   5   4   4     3369.21     3265.19     26.37 o 
   6   4   4     3112.07     3032.50     32.43 o 
   7   4   4     1045.82     1027.62     18.45 o 
   8   4   4      217.12      193.55     11.66 o 
 -10   5   4        3.90        5.03      3.04 o 
  -9   5   4      103.19      102.97      6.36 o 
  -8   5   4      499.50      474.05     13.93 o 
  -7   5   4      440.84      439.34      8.29 o 
  -6   5   4        0.08        0.51      1.28 o 
  -5   5   4      616.98      647.17      7.59 o 
  -4   5   4      473.66      488.71      6.29 o 
  -3   5   4       17.44       16.40      1.32 o 
  -2   5   4     1110.16     1079.99      9.27 o 
  -1   5   4       66.04       59.62      2.27 o 
   0   5   4      563.80      554.07      6.62 o 
   1   5   4      165.48      164.20      3.26 o 
   2   5   4      488.06      497.53      6.22 o 
   3   5   4        0.30        3.45      1.12 o 
   4   5   4      585.92      567.41      8.99 o 
   5   5   4      138.08      126.25      4.69 o 
   6   5   4        6.39        3.06      2.14 o 
   7   5   4       91.86      101.92      8.65 o 
   8   5   4       52.93       56.16      7.07 o 
 -10   6   4      483.30      473.49     17.87 o 
  -9   6   4     2205.82     2242.15     52.52 o 
  -8   6   4      915.84      912.54     16.91 o 
  -7   6   4      506.36      486.66     11.38 o 
  -6   6   4     1019.67      997.43     19.63 o 
  -5   6   4     1832.89     1781.96     14.37 o 
  -4   6   4     1985.04     1982.49     14.84 o 
  -3   6   4     6095.52     6080.37     29.04 o 
  -2   6   4     4863.73     4935.85     27.49 o 
  -1   6   4     1156.53     1177.22     10.54 o 
   0   6   4      146.47      157.42      4.28 o 
   1   6   4     1465.02     1431.63     13.36 o 
   2   6   4     1370.63     1361.12     11.62 o 
   3   6   4     2805.00     2797.78     23.26 o 
   4   6   4     2184.55     2083.69     19.52 o 
   5   6   4      217.91      215.80      6.62 o 
   6   6   4      420.44      405.52     10.68 o 
   7   6   4      360.62      358.35     15.16 o 
   8   6   4      415.80      414.16     16.98 o 
 -10   7   4       31.63       28.30      4.58 o 
  -9   7   4        0.38        1.30      2.48 o 
  -8   7   4        2.84        1.16      3.12 o 
  -7   7   4       75.11       87.78      5.31 o 
  -6   7   4       73.64       74.60      4.59 o 
  -5   7   4        0.13        0.02      1.32 o 
  -4   7   4       57.66       61.11      2.58 o 
  -3   7   4       23.53       25.89      1.58 o 
  -2   7   4       39.97       45.04      2.60 o 
  -1   7   4      122.19      128.48      4.12 o 
   0   7   4      233.79      243.98      5.13 o 
   1   7   4        6.86       13.62      7.30 o 
   2   7   4       59.23       56.55      2.47 o 
   3   7   4        0.06       -0.05      1.05 o 
   4   7   4       19.00       16.23      2.21 o 
   5   7   4       49.78       58.03      3.52 o 
   6   7   4        0.03        1.13      3.83 o 
   7   7   4       91.74       84.69      8.37 o 
   8   7   4        4.02        9.56      4.76 o 
 -10   8   4      529.80      534.86     15.06 o 
  -9   8   4      822.92      824.76     29.50 o 
  -8   8   4      354.49      359.36     10.89 o 
  -7   8   4      883.81      893.61     16.45 o 
  -6   8   4      905.31      909.42     15.72 o 
  -5   8   4     1350.41     1384.19     12.96 o 
  -4   8   4     1040.88     1024.81     10.58 o 
  -3   8   4     2058.96     2027.37     15.35 o 
  -2   8   4     1556.21     1560.38     15.42 o 
  -1   8   4     1841.51     1881.54     40.04 o 
   0   8   4     1440.52     1475.60     14.50 o 
   1   8   4     2330.71     2288.75     25.35 o 
   2   8   4     2238.47     2199.83     19.79 o 
   3   8   4     2294.00     2185.17     20.26 o 
   4   8   4     1214.41     1132.90     14.47 o 
   5   8   4      277.57      272.22      9.50 o 
   6   8   4      185.59      195.94      7.84 o 
   7   8   4      332.18      325.30     15.16 o 
   8   8   4      441.92      459.43     18.63 o 
  -9   9   4        1.56        0.67      2.56 o 
  -8   9   4       68.45       60.85      5.17 o 
  -7   9   4       20.64       26.61      3.70 o 
  -6   9   4       15.25       10.01      2.52 o 
  -5   9   4      197.71      204.68      5.80 o 
  -4   9   4      230.88      223.57      4.97 o 
  -3   9   4        2.70        3.87      1.28 o 
  -2   9   4      680.98      703.83     12.45 o 
  -1   9   4      235.95      241.04      7.40 o 
   0   9   4       14.35       12.52      2.63 o 
   1   9   4       91.75       98.80      5.23 o 
   2   9   4      413.56      376.31      9.87 o 
   3   9   4        0.01        2.55      1.34 o 
   4   9   4      190.19      195.30      6.28 o 
   5   9   4      209.87      186.92      6.10 o 
   6   9   4       11.23       12.52      3.24 o 
   7   9   4       48.82       53.08      7.56 o 
  -9  10   4        9.54        7.04      3.23 o 
  -8  10   4      290.02      261.70      9.89 o 
  -7  10   4     1353.31     1311.35     21.33 o 
  -6  10   4     1883.54     1867.75     20.04 o 
  -5  10   4      713.83      695.54     11.11 o 
  -4  10   4      341.35      354.26      6.48 o 
  -3  10   4       28.44       32.37      3.28 o 
  -2  10   4      366.38      388.49      9.51 o 
  -1  10   4     3290.62     3375.71     33.60 o 
   0  10   4     4761.49     4699.34     42.53 o 
   1  10   4     2563.02     2554.46     59.85 o 
   2  10   4     1735.59     1666.17     22.60 o 
   3  10   4      400.73      379.19     10.48 o 
   4  10   4      275.05      288.51      7.42 o 
   5  10   4     1049.54     1060.90     15.09 o 
   6  10   4      528.20      563.90     13.80 o 
   7  10   4      492.84      500.36     19.78 o 
  -8  11   4      216.57      228.17     28.95 o 
  -7  11   4      249.79      254.22      9.46 o 
  -6  11   4       81.97       79.96      4.46 o 
  -5  11   4       86.68       82.40      4.30 o 
  -4  11   4      168.88      166.12      5.61 o 
  -3  11   4        0.06        2.05      1.95 o 
  -2  11   4       76.26       72.56      3.76 o 
  -1  11   4      166.02      159.72      6.66 o 
   0  11   4        0.06        0.74      2.05 o 
   1  11   4      114.70      112.30      5.92 o 
   2  11   4      339.07      315.81      9.59 o 
   3  11   4       47.92       40.76      4.17 o 
   4  11   4      127.23      136.60      6.30 o 
   5  11   4       70.46       62.71      5.12 o 
   6  11   4        3.61        5.60      3.99 o 
  -8  12   4      447.77      446.31     13.46 o 
  -7  12   4      438.86      454.87     12.98 o 
  -6  12   4      664.60      635.96     11.86 o 
  -5  12   4      836.73      854.34     13.42 o 
  -4  12   4     1001.21      996.54     17.56 o 
  -3  12   4     1664.33     1561.83     21.22 o 
  -2  12   4     1759.98     1734.97     23.42 o 
  -1  12   4      744.73      738.32     22.88 o 
   0  12   4      486.09      496.42     12.02 o 
   1  12   4      207.81      231.10      8.40 o 
   2  12   4      636.67      676.63     14.77 o 
   3  12   4      647.47      664.32     28.64 o 
   4  12   4      623.52      620.44     26.91 o 
   5  12   4      434.24      442.71     10.22 o 
   6  12   4      230.72      222.29     13.86 o 
  -7  13   4        0.34        4.53      2.90 o 
  -6  13   4        0.82        3.27      2.19 o 
  -5  13   4       17.98       16.19      2.81 o 
  -4  13   4        0.53        3.05      2.46 o 
  -3  13   4       36.99       41.10      6.62 o 
  -2  13   4      108.37      110.89      6.63 o 
  -1  13   4       84.14       80.20      5.48 o 
   0  13   4       99.49       97.24      5.97 o 
   1  13   4        0.48        1.52      2.23 o 
   2  13   4       96.70       88.72      5.99 o 
   3  13   4        5.68        8.01      2.95 o 
   4  13   4        0.07       -2.35      2.43 o 
   5  13   4        0.21       -2.57      2.55 o 
  -6  14   4      173.20      177.91      9.75 o 
  -5  14   4      561.14      569.54     14.38 o 
  -4  14   4      506.80      500.35     13.21 o 
  -3  14   4     2157.20     2148.72     41.45 o 
  -2  14   4     1440.66     1450.64     22.24 o 
  -1  14   4      162.10      150.91      7.37 o 
   0  14   4       26.42       28.85      4.12 o 
   1  14   4      203.95      194.44      8.37 o 
   2  14   4      447.42      465.11     13.00 o 
   3  14   4      918.86      941.52     26.47 o 
   4  14   4      910.85      924.12     26.00 o 
  -5  15   4      228.92      241.50     18.38 o 
  -4  15   4      204.45      224.38     12.67 o 
  -3  15   4       11.09        8.79      5.11 o 
  -2  15   4      228.59      238.06     12.69 o 
  -1  15   4      277.33      261.63     19.94 o 
   0  15   4        1.68        0.43      2.37 o 
   1  15   4        6.30        8.38      2.96 o 
   2  15   4       38.61       40.33      6.14 o 
   3  15   4        4.42        1.51      2.81 o 
  -4  16   4      234.29      228.44      9.90 o 
  -3  16   4      135.49      115.71     10.99 o 
  -2  16   4      322.32      328.15     11.22 o 
  -1  16   4      585.97      628.61     17.96 o 
   0  16   4      788.98      831.28     18.06 o 
   1  16   4      914.61      882.30     18.98 o 
   2  16   4      206.56      209.50      9.70 o 
 -11   1   5      772.87      809.14     18.34 o 
 -10   1   5      377.71      382.46     10.62 o 
  -9   1   5      275.23      279.17      6.58 o 
  -8   1   5      706.29      673.10     11.65 o 
  -7   1   5     2843.93     2773.15     20.91 o 
  -6   1   5      575.88      590.04      7.96 o 
  -5   1   5     3220.63     3184.76     26.43 o 
  -4   1   5     3391.57     3437.42     16.65 o 
  -3   1   5     1496.88     1601.82     10.61 o 
  -2   1   5      757.31      765.80      8.08 o 
  -1   1   5     4010.91     3939.79     39.39 o 
   0   1   5     4188.18     4142.04     24.74 o 
   1   1   5     3988.55     3854.80     23.81 o 
   2   1   5     1579.14     1561.95     15.44 o 
   3   1   5      217.35      220.84      7.30 o 
   4   1   5       13.97       21.81      3.27 o 
   5   1   5      812.83      795.38     15.11 o 
   6   1   5     1184.57     1179.22     19.37 o 
   7   1   5      800.18      834.09     16.60 o 
 -11   2   5       41.52       46.26      4.48 o 
 -10   2   5       39.60       41.38      4.62 o 
  -9   2   5        0.96        1.53      1.67 o 
  -8   2   5       38.88       33.00      2.68 o 
  -7   2   5     1353.69     1335.37     19.60 o 
  -6   2   5       26.29       28.73      2.13 o 
  -5   2   5     1065.40     1015.60     10.08 o 
  -4   2   5     1112.53     1130.79      9.31 o 
  -3   2   5     1253.45     1263.72      9.65 o 
  -2   2   5       69.94       67.91      2.53 o 
  -1   2   5      482.49      425.82      5.99 o 
   0   2   5      189.54      188.44      6.40 o 
   1   2   5      113.05      112.94      3.28 o 
   2   2   5      434.51      434.94      7.46 o 
   3   2   5      259.11      270.20      8.10 o 
   4   2   5      234.86      234.71      7.97 o 
   5   2   5      231.75      221.47      7.98 o 
   6   2   5      158.35      172.42     10.45 o 
   7   2   5        1.46        0.98      3.10 o 
   8   2   5       83.98       86.13      8.72 o 
 -10   3   5      359.91      377.87     21.30 o 
  -9   3   5     1007.17     1000.84     18.27 o 
  -8   3   5     2702.81     2802.12     26.28 o 
  -7   3   5     1061.79     1114.68     13.83 o 
  -6   3   5     1057.34     1040.32     12.51 o 
  -5   3   5       71.47       72.29      2.81 o 
  -4   3   5     2162.76     2147.47     20.08 o 
  -3   3   5     4762.69     4711.80     29.00 o 
  -2   3   5     5565.73     5439.43     30.25 o 
  -1   3   5      252.92      240.57      6.91 o 
   0   3   5      940.55      903.12      9.27 o 
   1   3   5      613.84      601.13      7.52 o 
   2   3   5      930.67      928.81     11.19 o 
   3   3   5     3225.77     3132.81     31.90 o 
   4   3   5     3851.52     3736.35     37.14 o 
   5   3   5     1066.19     1034.64     17.65 o 
   6   3   5      188.67      198.58      7.93 o 
   7   3   5      124.62      118.71      6.63 o 
   8   3   5      107.81      126.60     10.50 o 
 -10   4   5      172.52      172.33      8.24 o 
  -9   4   5       30.24       30.19      4.04 o 
  -8   4   5       20.47       16.10      2.59 o 
  -7   4   5        2.15        2.25      1.58 o 
  -6   4   5       27.86       27.14      2.40 o 
  -5   4   5      271.15      265.41      5.70 o 
  -4   4   5      142.32      154.11      3.24 o 
  -3   4   5      426.05      452.74      4.74 o 
  -2   4   5       16.11       14.30      1.25 o 
  -1   4   5      233.18      255.13      4.76 o 
   0   4   5      228.55      229.32      4.53 o 
   1   4   5       17.90       21.06      2.41 o 
   2   4   5       66.30       69.37      4.46 o 
   3   4   5      131.14      129.87      5.95 o 
   4   4   5      133.79      121.67      6.06 o 
   5   4   5      308.77      294.69     11.47 o 
   6   4   5        8.42        8.24      3.61 o 
   7   4   5        1.42        1.49      2.46 o 
   8   4   5       26.68       35.36      6.90 o 
 -10   5   5      451.48      474.49     13.54 o 
  -9   5   5      404.19      439.05     12.16 o 
  -8   5   5      339.89      361.75     10.34 o 
  -7   5   5      237.06      235.28      6.29 o 
  -6   5   5     1601.22     1594.59     18.05 o 
  -5   5   5      675.93      680.52     12.61 o 
  -4   5   5     1610.02     1628.61     15.27 o 
  -3   5   5     3694.67     3654.22     23.00 o 
  -2   5   5     1899.90     1867.42     15.79 o 
  -1   5   5      915.18      873.46      9.29 o 
   0   5   5     2017.61     2020.99     22.58 o 
   1   5   5     2506.05     2476.28     20.36 o 
   2   5   5     1909.63     1864.68     22.90 o 
   3   5   5     1730.71     1708.58     22.36 o 
   4   5   5     2390.86     2246.90     27.17 o 
   5   5   5      751.75      757.38     15.16 o 
   6   5   5      385.60      380.53     14.13 o 
   7   5   5      298.82      285.45     10.04 o 
 -10   6   5       61.69       77.34      9.93 o 
  -9   6   5       43.00       47.39      4.95 o 
  -8   6   5      202.01      209.69      8.11 o 
  -7   6   5      174.16      183.93      5.69 o 
  -6   6   5       70.09       67.91      3.51 o 
  -5   6   5      110.18       97.71      3.23 o 
  -4   6   5       95.31       86.36      3.24 o 
  -3   6   5      530.42      524.07      5.73 o 
  -2   6   5        0.94        1.69      1.34 o 
  -1   6   5      584.63      567.22      7.51 o 
   0   6   5      773.27      736.86      9.83 o 
   1   6   5       83.04       71.89      6.44 o 
   2   6   5      312.25      272.96      8.26 o 
   3   6   5      137.25      150.15      8.67 o 
   4   6   5       45.16       45.17      4.81 o 
   5   6   5       14.50       18.05      3.33 o 
   6   6   5        7.25        9.39      4.66 o 
   7   6   5        1.76        1.16      3.92 o 
 -10   7   5      480.34      506.52     29.85 o 
  -9   7   5      405.68      420.67     12.40 o 
  -8   7   5      140.35      134.32      6.81 o 
  -7   7   5     1227.69     1195.03     22.41 o 
  -6   7   5     2370.04     2358.78     21.71 o 
  -5   7   5     3490.48     3447.91     24.65 o 
  -4   7   5      790.78      788.65     13.79 o 
  -3   7   5      420.84      448.17      5.76 o 
  -2   7   5        2.79        5.79      1.34 o 
  -1   7   5     2058.46     2070.31     16.29 o 
   0   7   5     1847.90     1840.87     17.17 o 
   1   7   5     2763.41     2714.59     29.31 o 
   2   7   5     1770.85     1704.69     22.40 o 
   3   7   5      291.06      286.57      8.94 o 
   4   7   5      171.05      164.07      7.08 o 
   5   7   5      409.04      429.45     11.64 o 
   6   7   5      765.97      748.26     16.01 o 
   7   7   5      753.69      745.37     23.84 o 
  -9   8   5       80.23       86.78      6.34 o 
  -8   8   5        3.50        5.76      2.56 o 
  -7   8   5      214.81      218.50      8.88 o 
  -6   8   5      177.47      185.11      9.67 o 
  -5   8   5      105.22      100.40      3.64 o 
  -4   8   5      615.80      636.66      8.36 o 
  -3   8   5       59.50       63.44      3.69 o 
  -2   8   5     1021.26     1013.85     11.14 o 
  -1   8   5      371.57      350.60      8.70 o 
   0   8   5       84.97       86.41     10.08 o 
   1   8   5        3.81        4.42      2.21 o 
   2   8   5       51.43       57.13      4.48 o 
   3   8   5      941.92      858.80     15.97 o 
   4   8   5       17.29       14.06      3.08 o 
   5   8   5       75.19       77.41      8.11 o 
   6   8   5        6.65        6.79      3.78 o 
   7   8   5        4.74        2.77      4.24 o 
  -9   9   5      699.47      727.98     16.89 o 
  -8   9   5      785.95      830.84     17.11 o 
  -7   9   5      378.06      378.43     10.81 o 
  -6   9   5      281.03      297.95      9.04 o 
  -5   9   5      648.72      672.76      9.22 o 
  -4   9   5      737.39      748.14      9.51 o 
  -3   9   5     1067.31     1063.94     11.35 o 
  -2   9   5     3839.29     3827.21     36.24 o 
  -1   9   5     3652.45     3639.94     38.78 o 
   0   9   5      962.78      922.73     15.86 o 
   1   9   5      194.72      214.57      7.78 o 
   2   9   5      496.82      517.09     16.67 o 
   3   9   5      820.22      787.64     23.41 o 
   4   9   5      402.84      414.08     14.39 o 
   5   9   5      385.59      364.54     11.18 o 
   6   9   5      274.03      277.00     10.12 o 
  -8  10   5       20.75       17.46      4.46 o 
  -7  10   5        1.74        1.39      2.70 o 
  -6  10   5        4.47        2.67      2.19 o 
  -5  10   5       11.81       12.71      2.28 o 
  -4  10   5       57.98       59.39      3.10 o 
  -3  10   5        4.76       15.37      4.41 o 
  -2  10   5        0.34        2.63      2.26 o 
  -1  10   5       33.31       38.93      4.73 o 
   0  10   5        0.03       -0.78      1.93 o 
   1  10   5       16.33       13.73      2.90 o 
   2  10   5        3.53       11.51      2.87 o 
   3  10   5        0.42       -0.09      2.28 o 
   4  10   5       25.89       22.85      5.60 o 
   5  10   5       20.37       21.95      4.87 o 
   6  10   5        0.24       -1.36      2.63 o 
  -8  11   5      932.73      982.49     26.99 o 
  -7  11   5      489.07      504.08     14.88 o 
  -6  11   5      664.29      682.28     14.80 o 
  -5  11   5      695.85      699.65     16.62 o 
  -4  11   5      844.37      847.69     23.00 o 
  -3  11   5      364.38      384.71     15.41 o 
  -2  11   5     2035.17     2077.73     53.45 o 
  -1  11   5      903.60      917.74     23.49 o 
   0  11   5      327.14      330.05      9.99 o 
   1  11   5       79.63       89.92      7.33 o 
   2  11   5      689.69      677.91     14.99 o 
   3  11   5     1186.00     1150.69     20.25 o 
   4  11   5      593.44      600.33     14.66 o 
   5  11   5      345.45      338.84     11.43 o 
  -7  12   5       25.51       21.87      4.02 o 
  -6  12   5       68.18       81.27      5.78 o 
  -5  12   5       53.49       51.16      3.87 o 
  -4  12   5      199.22      192.40     12.76 o 
  -3  12   5       84.55      112.32      9.28 o 
  -2  12   5      296.64      301.25      9.58 o 
  -1  12   5       70.57       70.54      5.29 o 
   0  12   5        1.13        2.49      2.30 o 
   1  12   5        4.24        7.42      2.77 o 
   2  12   5        7.92       19.20      3.75 o 
   3  12   5      148.32      139.43     20.01 o 
   4  12   5       71.95       79.61      6.16 o 
   5  12   5      188.08      202.41      9.20 o 
  -6  13   5      716.97      750.52     20.87 o 
  -5  13   5     1393.44     1424.78     23.00 o 
  -4  13   5      668.15      644.93     18.12 o 
  -3  13   5      306.49      302.64     14.88 o 
  -2  13   5      203.45      200.96      8.16 o 
  -1  13   5      495.29      508.34     14.04 o 
   0  13   5      754.14      766.05     16.29 o 
   1  13   5      979.76     1000.77     19.08 o 
   2  13   5      759.41      755.88     16.88 o 
   3  13   5      308.92      286.64     15.04 o 
   4  13   5      176.18      170.42      8.66 o 
  -5  14   5       20.00       22.52      4.26 o 
  -4  14   5       41.91       37.05      7.33 o 
  -3  14   5       26.78       31.58      6.72 o 
  -2  14   5       33.11       28.81      4.13 o 
  -1  14   5       23.43       23.08      4.08 o 
   0  14   5        8.03       10.27      3.20 o 
   1  14   5       58.59       60.52      5.97 o 
   2  14   5      168.81      174.69     10.59 o 
   3  14   5        6.81        6.23      3.53 o 
  -4  15   5      170.33      190.10      8.96 o 
  -3  15   5      512.42      517.34     20.76 o 
  -2  15   5      276.61      284.63     10.27 o 
  -1  15   5      249.83      250.76      9.94 o 
   0  15   5      389.29      394.02     12.43 o 
   1  15   5      723.37      733.61     14.09 o 
 -10   0   6       49.13       37.45      4.64 o 
  -9   0   6      761.96      744.04     22.41 o 
  -8   0   6     1055.70     1083.30     26.33 o 
  -7   0   6     1794.08     1813.02     34.14 o 
  -6   0   6      232.80      262.94     11.80 o 
  -5   0   6       57.46       60.29      6.13 o 
  -4   0   6       34.71       46.92      5.29 o 
  -3   0   6     3823.88     3735.26     33.49 o 
  -2   0   6     8226.97     7994.04     60.05 o 
  -1   0   6     5111.38     5007.08     42.17 o 
   0   0   6      674.75      674.48     12.08 o 
   1   0   6     1546.38     1509.89     19.41 o 
   2   0   6       52.38       53.33      4.24 o 
   3   0   6      136.25      128.39      8.93 o 
   4   0   6     1431.03     1383.67     30.11 o 
   5   0   6     1667.31     1643.11     34.42 o 
   6   0   6      796.09      844.03     24.51 o 
   7   0   6       44.35       45.73      7.42 o 
 -10   1   6       24.84       23.23      3.28 o 
  -9   1   6       63.38       61.42      4.18 o 
  -8   1   6       64.76       53.19      4.68 o 
  -7   1   6      469.70      461.82     11.42 o 
  -6   1   6      530.77      525.61     11.80 o 
  -5   1   6      179.53      193.29     18.10 o 
  -4   1   6      344.76      334.32      9.30 o 
  -3   1   6     1237.67     1223.43     11.46 o 
  -2   1   6      536.31      552.92      7.49 o 
  -1   1   6        5.35       10.24      1.55 o 
   0   1   6      111.83      110.08      3.55 o 
   1   1   6      579.23      559.16     12.21 o 
   2   1   6      233.79      244.86      6.34 o 
   3   1   6      275.71      274.03      8.81 o 
   4   1   6       27.50       25.14      6.42 o 
   5   1   6      109.52      112.00      6.60 o 
   6   1   6        2.95        4.32      8.23 o 
   7   1   6       37.37       36.25      4.97 o 
 -10   2   6      489.64      489.31     13.49 o 
  -9   2   6      397.02      402.61     11.09 o 
  -8   2   6      440.23      441.74     11.65 o 
  -7   2   6      933.79      905.59     16.24 o 
  -6   2   6     1230.20     1202.25     18.50 o 
  -5   2   6      849.50      851.96     14.82 o 
  -4   2   6     1891.16     1790.28     22.13 o 
  -3   2   6     1448.23     1396.40     12.49 o 
  -2   2   6     1048.32     1004.35     10.39 o 
  -1   2   6      382.80      362.79      6.38 o 
   0   2   6      778.81      751.18      9.10 o 
   1   2   6     2372.65     2321.56     18.01 o 
   2   2   6     1963.60     1979.46     21.72 o 
   3   2   6      785.89      798.22     15.26 o 
   4   2   6      674.59      672.99     14.44 o 
   5   2   6      932.37      909.93     17.48 o 
   6   2   6      579.30      598.47     15.07 o 
   7   2   6      285.61      314.02     11.10 o 
 -10   3   6       38.26       34.57      4.79 o 
  -9   3   6       36.27       34.57      4.42 o 
  -8   3   6        0.20        1.10      2.41 o 
  -7   3   6       68.69       65.04      4.88 o 
  -6   3   6        5.42        2.61      1.99 o 
  -5   3   6       75.61       86.85      5.00 o 
  -4   3   6       40.09       34.88      3.05 o 
  -3   3   6      163.70      145.08      3.87 o 
  -2   3   6      170.41      150.73      5.82 o 
  -1   3   6      223.05      205.70      4.66 o 
   0   3   6      106.12      101.79      4.37 o 
   1   3   6      325.67      321.97      6.03 o 
   2   3   6      252.93      256.85     15.07 o 
   3   3   6       34.57       30.73      3.82 o 
   4   3   6       66.55       73.72      5.35 o 
   5   3   6      180.10      156.22     14.51 o 
   6   3   6        0.33        1.96      2.55 o 
   7   3   6       13.80        9.75      3.54 o 
 -10   4   6      934.12     1001.37     19.95 o 
  -9   4   6      269.01      276.38     10.49 o 
  -8   4   6      404.12      398.53     14.58 o 
  -7   4   6      621.06      597.30     13.29 o 
  -6   4   6     1999.34     1930.43     24.61 o 
  -5   4   6     1704.54     1652.43     21.85 o 
  -4   4   6     3823.42     3737.70     28.56 o 
  -3   4   6     1493.85     1491.31     13.30 o 
  -2   4   6      177.12      181.18      4.40 o 
  -1   4   6      123.48      135.89      3.89 o 
   0   4   6     2704.00     2622.69     19.43 o 
   1   4   6     2235.49     2212.99     20.11 o 
   2   4   6     2441.37     2351.00     27.86 o 
   3   4   6      753.74      737.67     18.77 o 
   4   4   6       67.11       53.73      4.79 o 
   5   4   6       44.21       44.83      6.53 o 
   6   4   6      143.38      159.63      7.78 o 
   7   4   6      521.47      585.43     21.81 o 
 -10   5   6        7.26        2.88      3.04 o 
  -9   5   6      269.63      301.59     14.49 o 
  -8   5   6       53.43       65.11      5.10 o 
  -7   5   6       37.26       34.35      8.11 o 
  -6   5   6      682.26      669.31     13.72 o 
  -5   5   6      136.57      149.46      6.35 o 
  -4   5   6      423.73      399.68      7.81 o 
  -3   5   6      601.73      595.11      8.05 o 
  -2   5   6        8.77        7.75      1.75 o 
  -1   5   6      380.94      367.34      6.37 o 
   0   5   6        2.81        7.58      1.55 o 
   1   5   6      207.53      210.33      7.60 o 
   2   5   6       18.40       16.04      6.00 o 
   3   5   6      229.17      231.80     13.62 o 
   4   5   6      134.55      137.53      6.86 o 
   5   5   6      118.32      132.66      7.09 o 
   6   5   6       99.63       95.76      7.65 o 
  -9   6   6      432.68      428.13     17.58 o 
  -7   6   6     1646.67     1671.12     32.35 o 
  -6   6   6     1069.26     1057.24     17.70 o 
  -5   6   6      959.14      949.64     16.33 o 
  -4   6   6      193.56      198.56      7.47 o 
  -3   6   6     1908.48     1897.81     15.90 o 
  -2   6   6     1259.77     1279.55     12.62 o 
  -1   6   6     1567.08     1541.75     14.14 o 
   0   6   6     1426.69     1377.92     15.60 o 
   1   6   6      258.16      243.05     14.83 o 
   2   6   6      145.78      144.77      6.63 o 
   3   6   6     1172.01     1178.59     19.56 o 
   4   6   6     1596.89     1513.09     23.27 o 
   5   6   6      480.21      510.06     14.99 o 
   6   6   6      222.31      219.42      9.29 o 
  -9   7   6       67.07       73.74      8.47 o 
  -7   7   6       85.78       83.05      7.74 o 
  -6   7   6      128.32      129.16      8.75 o 
  -5   7   6       14.07        6.99      3.55 o 
  -4   7   6      375.80      360.65      7.83 o 
  -3   7   6       24.12       27.72      2.72 o 
  -2   7   6       12.69       12.00      1.84 o 
  -1   7   6      392.68      399.61     10.43 o 
   0   7   6      159.55      166.10      6.83 o 
   1   7   6       46.66       45.50      4.23 o 
   2   7   6       40.45       42.93      4.31 o 
   3   7   6       12.27       21.96      7.91 o 
   4   7   6        0.09        2.72      3.08 o 
   5   7   6        2.20        3.16      2.82 o 
   6   7   6       33.08       22.72      4.33 o 
  -9   8   6      562.62      572.02     21.04 o 
  -6   8   6      252.94      245.71     11.83 o 
  -5   8   6      802.25      791.71     14.59 o 
  -4   8   6      264.39      273.61      7.02 o 
  -3   8   6      966.56      991.83     13.68 o 
  -2   8   6     1814.70     1843.33     16.35 o 
  -1   8   6     2547.53     2509.62     57.37 o 
   0   8   6      863.32      864.65     25.03 o 
   1   8   6      301.26      304.08      9.48 o 
   2   8   6      234.88      236.20      8.57 o 
   3   8   6      577.59      567.41     13.73 o 
   4   8   6      698.22      692.38     15.66 o 
   5   8   6      598.46      617.13     15.23 o 
   6   8   6      377.74      381.38     13.58 o 
  -5   9   6        3.16        2.12      2.38 o 
  -4   9   6       24.31       25.34      2.91 o 
  -3   9   6      250.50      247.41      6.83 o 
  -2   9   6      231.18      229.07      6.33 o 
  -1   9   6      458.44      437.45     11.13 o 
   0   9   6      212.52      217.06      8.18 o 
   1   9   6      162.91      142.79      6.94 o 
   2   9   6       14.17       16.38      3.29 o 
   3   9   6       42.00       48.43      4.89 o 
   4   9   6       23.09       19.78      3.80 o 
   5   9   6       36.61       39.06      4.95 o 
  -5  10   6     1521.65     1593.41     22.81 o 
  -4  10   6     2123.25     2216.63     27.96 o 
  -3  10   6      121.58      131.50      6.49 o 
  -2  10   6      579.18      582.76     12.97 o 
  -1  10   6      734.44      718.85     18.21 o 
   0  10   6      538.82      554.14     23.04 o 
   1  10   6      846.64      853.13     16.85 o 
   2  10   6     1474.66     1443.24     22.96 o 
   3  10   6      404.56      374.13     13.44 o 
   4  10   6       41.45       39.23      4.81 o 
   5  10   6      194.87      207.14     11.06 o 
  -5  11   6        3.95        5.74      4.38 o 
  -4  11   6        3.67        1.93      4.03 o 
  -3  11   6       69.20       61.52      7.46 o 
  -2  11   6        3.13        3.25      2.60 o 
  -1  11   6      340.73      360.28     10.92 o 
   0  11   6      191.94      185.72     13.76 o 
   1  11   6       24.62       28.23      4.11 o 
   2  11   6       48.77       59.89      5.40 o 
   3  11   6      109.13       95.04     14.88 o 
   4  11   6       83.45       83.23      6.83 o 
  -5  12   6      444.63      469.75     18.38 o 
  -4  12   6      353.25      379.14     16.35 o 
  -3  12   6       78.43       96.88      9.28 o 
  -2  12   6      494.89      493.87     25.44 o 
  -1  12   6      741.11      778.26     16.42 o 
   0  12   6      342.55      356.80     11.35 o 
   1  12   6      280.63      291.80     10.50 o 
   2  12   6      426.67      425.89     26.98 o 
   3  12   6      597.62      624.42     15.83 o 
  -5  13   6       14.30       24.58      6.30 o 
  -4  13   6       33.18       32.11      6.93 o 
  -3  13   6       12.33       16.39      5.92 o 
  -2  13   6       87.06       63.41      8.47 o 
  -1  13   6       66.08       62.10      5.62 o 
   0  13   6        5.65        4.90      3.01 o 
   1  13   6        3.77        6.55      3.27 o 
   2  13   6       31.72       19.58      5.11 o 
  -4  14   6      144.22      156.68     12.22 o 
  -3  14   6      588.74      621.85     22.65 o 
  -2  14   6      512.55      541.21     21.36 o 
  -1  14   6      820.85      847.44     18.28 o 
   0  14   6      493.60      507.94     14.33 o 
   1  14   6      165.01      162.70      8.72 o 
  -9   1   7      464.02      470.80     13.20 o 
  -8   1   7      410.77      392.72     11.54 o 
  -7   1   7      463.82      453.63     11.98 o 
  -6   1   7      984.49      951.85     20.13 o 
  -5   1   7     1330.05     1297.24     20.69 o 
  -4   1   7     2032.81     2056.75     25.46 o 
  -3   1   7     3236.41     3140.53     22.40 o 
  -2   1   7     1030.07      993.88     13.27 o 
  -1   1   7      219.92      228.57      5.28 o 
   0   1   7        1.70        7.37      2.09 o 
   1   1   7     1111.56     1064.96     12.13 o 
   2   1   7     1696.58     1698.90     18.93 o 
   3   1   7      397.90      400.31     11.57 o 
   4   1   7      401.16      390.34     22.27 o 
   5   1   7      395.73      402.32     12.42 o 
   6   1   7      208.56      210.94      9.59 o 
  -9   2   7      214.23      216.29      9.17 o 
  -8   2   7      202.62      216.37     13.83 o 
  -7   2   7       29.35       34.88      4.22 o 
  -6   2   7      167.26      154.34      7.01 o 
  -5   2   7      893.22      822.98     15.47 o 
  -4   2   7       60.37       60.43      4.46 o 
  -3   2   7      365.62      352.67      9.09 o 
  -2   2   7      155.15      155.87      4.41 o 
  -1   2   7       32.24       30.63      2.89 o 
   0   2   7        0.15        2.75      1.37 o 
   1   2   7        5.70        4.90      2.08 o 
   2   2   7      386.29      359.86     10.74 o 
   3   2   7      295.92      296.28     17.40 o 
   4   2   7      209.36      189.02      8.40 o 
   5   2   7        0.53        1.59      2.62 o 
   6   2   7       91.87       98.47     10.63 o 
  -9   3   7      150.39      153.33      8.33 o 
  -8   3   7      655.98      670.56     19.75 o 
  -7   3   7     1075.11     1052.84     18.92 o 
  -6   3   7     1349.72     1347.06     20.99 o 
  -5   3   7      244.56      254.37      8.52 o 
  -4   3   7       38.35       34.37      5.14 o 
  -3   3   7      224.05      219.29      5.15 o 
  -2   3   7     2199.12     2154.10     17.85 o 
  -1   3   7     1973.85     1964.24     20.03 o 
   0   3   7     2214.55     2206.47     18.46 o 
   1   3   7      951.86      905.27     11.16 o 
   2   3   7      264.85      237.15     23.60 o 
   3   3   7      190.76      198.01      8.37 o 
   4   3   7      463.13      499.95     13.37 o 
   5   3   7      795.34      836.19     22.04 o 
   6   3   7      560.34      604.40     15.87 o 
  -9   4   7       20.86       21.12      4.16 o 
  -8   4   7       73.24       74.74      5.73 o 
  -7   4   7        0.52       -1.70      2.04 o 
  -6   4   7        0.02        1.96      2.00 o 
  -5   4   7        2.03        3.57      2.16 o 
  -4   4   7      103.39      102.59      4.84 o 
  -3   4   7        3.81        3.03      2.32 o 
  -2   4   7       35.69       37.88      2.59 o 
  -1   4   7        4.55        1.91      1.68 o 
   0   4   7      396.17      405.63     10.50 o 
   1   4   7      428.50      401.24     11.22 o 
   2   4   7       23.57       23.74      3.79 o 
   3   4   7      233.64      261.44      9.56 o 
   4   4   7        1.17        2.96      2.91 o 
   5   4   7        6.24        9.19      3.20 o 
  -9   5   7      631.93      590.55     21.92 o 
  -8   5   7      530.43      532.52     13.71 o 
  -7   5   7      724.94      689.38     20.41 o 
  -6   5   7      449.61      469.38     12.09 o 
  -5   5   7      445.34      452.46     11.64 o 
  -4   5   7      395.20      388.53      8.30 o 
  -3   5   7      325.68      320.85      7.53 o 
  -2   5   7      717.37      701.66      9.58 o 
  -1   5   7     1104.51     1072.85     12.16 o 
   0   5   7     1866.83     1775.78     16.42 o 
   1   5   7      769.52      791.92     15.79 o 
   2   5   7      661.43      668.23     14.95 o 
   3   5   7      673.94      676.05     15.46 o 
   4   5   7       76.97       68.98      5.73 o 
   5   5   7      101.24      119.92     10.40 o 
  -9   6   7       68.50       72.30      9.07 o 
  -8   6   7       31.41       32.07      5.39 o 
  -7   6   7        0.63       -1.28      2.14 o 
  -6   6   7       39.03       37.55      6.81 o 
  -5   6   7      108.67       97.58      5.82 o 
  -4   6   7       81.40       78.72      4.19 o 
  -3   6   7      143.12      132.03      6.10 o 
  -2   6   7      386.15      371.25      7.27 o 
  -1   6   7      344.77      326.56      6.65 o 
   0   6   7        0.10        0.67      2.29 o 
   1   6   7       52.49       42.54      5.67 o 
   2   6   7       79.74       70.80      8.67 o 
   3   6   7      124.41      117.31      6.97 o 
   4   6   7        3.65       -1.37      2.24 o 
   5   6   7       61.76       69.29      6.18 o 
  -8   7   7       76.84       71.95      8.54 o 
  -7   7   7       97.05       88.64     10.22 o 
  -6   7   7       58.44       71.51      5.41 o 
  -5   7   7     1158.99     1150.96     19.32 o 
  -4   7   7     1894.15     1873.40     20.20 o 
  -3   7   7     1398.96     1380.07     16.81 o 
  -2   7   7      210.62      225.46      5.62 o 
  -1   7   7      251.21      248.07      8.35 o 
   0   7   7      271.98      294.68      9.66 o 
   1   7   7      540.22      594.97     14.06 o 
   2   7   7     1151.15     1187.52     38.46 o 
   3   7   7     1374.16     1379.93     23.23 o 
   4   7   7      337.06      303.87     11.00 o 
   5   7   7      108.61      129.34      7.94 o 
  -8   8   7       44.16       48.11      7.74 o 
  -7   8   7        6.08        9.92      3.25 o 
  -6   8   7      123.03      129.32     13.53 o 
  -5   8   7      124.43      135.73      6.87 o 
  -4   8   7        1.55        2.59      1.98 o 
  -3   8   7      492.41      499.24      9.97 o 
  -2   8   7      178.27      176.10      5.12 o 
  -1   8   7       14.34        8.09      2.77 o 
   0   8   7      152.85      171.63      8.35 o 
   1   8   7      180.76      198.60      8.77 o 
   2   8   7       16.33       18.79      4.69 o 
   3   8   7       35.55       38.63      4.88 o 
   4   8   7       13.05        7.23      3.17 o 
  -7   9   7      777.94      788.05     25.03 o 
  -6   9   7      962.04      988.46     19.40 o 
  -5   9   7      853.03      851.55     17.07 o 
  -4   9   7      533.99      549.37     10.80 o 
  -3   9   7      313.87      313.48      8.15 o 
  -2   9   7      781.42      795.80     21.13 o 
  -1   9   7      774.13      793.11     18.85 o 
   0   9   7      551.25      563.51     13.76 o 
   1   9   7      223.20      225.22      9.09 o 
   2   9   7       19.38       17.29      3.73 o 
   3   9   7      114.40      119.04      9.73 o 
   4   9   7      640.74      678.10     20.69 o 
  -7  10   7       22.28       25.80      6.58 o 
  -6  10   7        0.10        3.01      3.82 o 
  -5  10   7        0.95        4.03      2.92 o 
  -4  10   7       58.59       53.53      4.37 o 
  -3  10   7        3.80        3.29      4.13 o 
  -2  10   7       43.20       48.73     16.28 o 
  -1  10   7        2.87        5.05      2.91 o 
   0  10   7        7.89        8.38      3.02 o 
   1  10   7       14.17       14.48      7.95 o 
   2  10   7        9.04        3.39      2.61 o 
   3  10   7       16.06       17.60      4.48 o 
  -6  11   7      568.73      610.89     22.20 o 
  -5  11   7      408.86      452.13     12.95 o 
  -4  11   7      393.25      417.03     17.47 o 
  -3  11   7      265.20      289.16     14.67 o 
  -2  11   7      624.45      640.68     21.99 o 
  -1  11   7      721.46      756.88     16.69 o 
   0  11   7      584.13      592.51     20.94 o 
   1  11   7      242.79      242.34      9.92 o 
   2  11   7       63.81       58.26      8.96 o 
  -5  12   7       23.77       22.83      6.16 o 
  -4  12   7        3.61       10.01      5.18 o 
  -3  12   7       63.30       77.17      9.07 o 
  -2  12   7        1.52        6.51      5.11 o 
  -1  12   7       17.18       22.71      6.09 o 
   0  12   7      285.37      335.63     12.69 o 
   1  12   7      126.26      139.01     12.95 o 
  -3  13   7      449.95      490.62     20.48 o 
  -2  13   7       56.93       52.59      8.33 o 
  -1  13   7      330.86      332.76     11.83 o 
  -9   0   8       30.29       20.41      5.99 o 
  -8   0   8      853.37      891.54     26.36 o 
  -7   0   8      961.97      942.14     26.36 o 
  -6   0   8     1323.01     1225.31     29.59 o 
  -5   0   8     1182.31     1128.54     27.83 o 
  -4   0   8        1.25        7.67      3.26 o 
  -3   0   8        1.07        3.01      6.32 o 
  -2   0   8       72.19       76.39      5.09 o 
  -1   0   8      491.20      475.15     11.75 o 
   0   0   8     1058.31     1079.02     19.96 o 
   1   0   8     1419.76     1325.10     20.76 o 
   2   0   8      696.77      646.99     21.88 o 
   3   0   8      183.85      201.28     12.67 o 
   4   0   8      333.56      314.69     16.35 o 
  -9   1   8        4.97        3.63      3.12 o 
  -8   1   8       55.99       53.00      5.48 o 
  -7   1   8      182.88      198.42      8.55 o 
  -6   1   8        4.16        4.79      4.11 o 
  -5   1   8       60.16       68.01      5.24 o 
  -4   1   8       88.04       85.63      9.21 o 
  -3   1   8        1.80        4.63      1.64 o 
  -2   1   8      240.36      220.80      5.66 o 
  -1   1   8       82.87       81.02      3.75 o 
   0   1   8       29.80       31.55      2.71 o 
   1   1   8      163.38      161.22     10.60 o 
   2   1   8       72.92       58.85      6.23 o 
   3   1   8       11.78        4.66      2.84 o 
   4   1   8       28.90       35.46      6.83 o 
  -9   2   8      269.99      286.40     15.65 o 
  -8   2   8      388.27      387.23     12.38 o 
  -7   2   8      227.21      233.20      9.31 o 
  -6   2   8      233.78      213.51      8.59 o 
  -5   2   8      509.46      556.63     23.25 o 
  -4   2   8      763.47      785.30     15.76 o 
  -3   2   8     1272.90     1268.90     16.21 o 
  -2   2   8     1200.22     1177.16     13.33 o 
  -1   2   8      598.15      582.46      9.23 o 
   0   2   8      300.17      296.17      6.65 o 
   1   2   8      320.04      312.70      8.88 o 
   2   2   8      765.07      789.97     17.08 o 
   3   2   8      509.05      527.03     14.38 o 
   4   2   8      215.72      216.77      9.68 o 
  -8   3   8       17.84       13.38      3.80 o 
  -7   3   8       68.04       75.50      5.88 o 
  -6   3   8        0.90        0.70      2.42 o 
  -5   3   8        4.52        6.88      2.70 o 
  -4   3   8        1.89        3.68      2.48 o 
  -3   3   8       27.98       20.92      2.82 o 
  -2   3   8       12.37        7.51      1.91 o 
  -1   3   8        0.80        4.29      1.70 o 
   0   3   8        1.99        1.46      1.46 o 
   1   3   8       22.84       19.54      2.97 o 
   2   3   8        7.49        4.00      3.73 o 
   3   3   8       43.98       44.34      5.27 o 
   4   3   8       39.16       45.51      5.41 o 
  -8   4   8      360.06      345.80     11.73 o 
  -7   4   8      390.33      394.25     12.04 o 
  -6   4   8      265.13      270.83      9.65 o 
  -5   4   8      270.48      255.03      9.33 o 
  -4   4   8     1155.27     1103.59     27.12 o 
  -3   4   8     1261.04     1247.38     16.21 o 
  -2   4   8     1132.58     1072.57     12.82 o 
  -1   4   8      438.67      427.70      8.49 o 
   0   4   8       80.60       75.56      5.93 o 
   1   4   8       98.00      100.15      6.47 o 
   2   4   8      648.80      697.65     16.34 o 
   3   4   8      633.10      707.41     16.87 o 
   4   4   8      101.64      111.81      7.50 o 
  -8   5   8       72.37       82.03     16.42 o 
  -7   5   8       54.02       45.25      7.35 o 
  -6   5   8       10.28        8.07      4.73 o 
  -5   5   8      152.69      145.93      8.51 o 
  -4   5   8      121.75      129.28     10.31 o 
  -3   5   8       34.75       34.12      3.94 o 
  -2   5   8      106.25      115.85      4.36 o 
  -1   5   8        3.19        4.23      1.72 o 
   0   5   8        0.02        2.65      5.70 o 
   1   5   8       74.71      108.19      6.80 o 
   2   5   8       22.27       30.86      4.74 o 
   3   5   8        4.37        2.26      2.63 o 
   4   5   8      195.86      203.95      9.70 o 
  -8   6   8       74.69       77.80      6.37 o 
  -7   6   8      480.12      518.09     16.26 o 
  -6   6   8      968.54      998.24     19.27 o 
  -5   6   8      732.72      749.59     24.30 o 
  -4   6   8      426.98      401.39     11.50 o 
  -3   6   8      222.01      218.54      6.87 o 
  -2   6   8      618.32      593.80      9.58 o 
  -1   6   8     1232.47     1261.63     17.21 o 
   0   6   8      879.30      878.02     17.55 o 
   1   6   8      579.75      578.35     14.68 o 
   2   6   8       44.17       36.37      4.89 o 
   3   6   8       27.26       16.90      3.94 o 
  -7   7   8        0.30        3.12      2.88 o 
  -6   7   8        0.13        3.89      3.03 o 
  -5   7   8       17.41       17.48      3.59 o 
  -4   7   8       29.55       33.95      3.43 o 
  -3   7   8        0.66        2.09      1.92 o 
  -2   7   8        5.53       12.67      2.18 o 
  -1   7   8       63.79       73.35      4.66 o 
   0   7   8        1.87        0.82      2.52 o 
   1   7   8      173.66      190.17     26.61 o 
   2   7   8       71.18       75.17      6.33 o 
   3   7   8       25.87       22.67      4.52 o 
  -7   8   8      351.89      344.26     11.83 o 
  -6   8   8      488.28      482.88     13.50 o 
  -5   8   8      430.49      435.03     12.65 o 
  -4   8   8      317.13      331.79      8.71 o 
  -3   8   8      157.78      158.72      6.14 o 
  -2   8   8      179.98      197.95     13.48 o 
  -1   8   8      404.65      433.75     12.32 o 
   0   8   8      688.05      700.56     18.29 o 
   1   8   8      679.35      691.09     16.60 o 
   2   8   8      228.64      226.53      9.86 o 
  -6   9   8        2.53       -0.99      2.75 o 
  -5   9   8       89.48       78.67      6.22 o 
  -4   9   8       58.17       55.01      6.92 o 
  -3   9   8        3.26        2.72      2.82 o 
  -2   9   8       42.35       41.38      7.00 o 
  -1   9   8       74.60       84.29      7.23 o 
   0   9   8        1.50        1.90      2.95 o 
   1   9   8      171.14      190.46     21.11 o 
   2   9   8       52.85       58.00      6.04 o 
  -5  10   8      162.91      190.97      9.08 o 
  -4  10   8      633.99      681.58     18.31 o 
  -3  10   8      642.74      688.54     23.07 o 
  -2  10   8      184.23      179.82     12.32 o 
  -1  10   8       24.27       26.63      8.75 o 
   0  10   8      118.58      111.30      9.84 o 
   1  10   8      153.61      185.00     10.42 o 
  -4  11   8      154.57      143.09     11.73 o 
  -3  11   8        0.72       -1.89      4.38 o 
  -2  11   8      134.81      133.54     11.52 o 
  -1  11   8       85.89       80.24      6.52 o 
  -7   1   9      388.51      378.05     12.45 o 
  -6   1   9      138.11      160.57      8.08 o 
  -5   1   9      247.44      243.63      9.53 o 
  -4   1   9      349.49      378.19     11.56 o 
  -3   1   9      535.67      492.89     12.95 o 
  -2   1   9      916.75      903.83     14.46 o 
  -1   1   9      492.91      462.54      8.81 o 
   0   1   9      242.69      225.39      6.32 o 
   1   1   9      114.40      122.90      5.92 o 
   2   1   9      310.73      336.73     20.11 o 
  -7   2   9        8.88       16.82      3.96 o 
  -6   2   9       28.45       28.46      6.02 o 
  -5   2   9        4.68        7.82      3.16 o 
  -4   2   9      121.33      122.61      6.95 o 
  -3   2   9       38.25       42.38      4.59 o 
  -2   2   9      141.27      175.27      5.56 o 
  -1   2   9      127.29      125.89      4.89 o 
   0   2   9       57.11       54.13      5.56 o 
   1   2   9       25.79       38.62      3.99 o 
   2   2   9      102.72      123.87      9.47 o 
  -7   3   9      361.35      389.99     12.77 o 
  -6   3   9      600.78      568.28     14.88 o 
  -5   3   9      880.76      866.62     18.25 o 
  -4   3   9      476.29      445.12     14.16 o 
  -3   3   9      148.63      148.66      6.01 o 
  -2   3   9      140.01      137.27      6.49 o 
  -1   3   9      303.99      314.40      7.40 o 
   0   3   9      621.41      660.34     12.85 o 
   1   3   9      617.69      674.77     21.08 o 
   2   3   9      262.54      255.99     10.81 o 
  -7   4   9       83.60       92.27      7.00 o 
  -6   4   9       28.98       34.04      4.83 o 
  -5   4   9       16.21       27.45      4.45 o 
  -4   4   9       17.12       24.03      4.13 o 
  -3   4   9       52.16       57.11      4.20 o 
  -2   4   9       10.80       12.36      2.35 o 
  -1   4   9       94.31      105.77      4.63 o 
   0   4   9       29.92       32.17      3.81 o 
   1   4   9        4.24        4.83      3.49 o 
   2   4   9      130.80      142.08     12.11 o 
  -6   5   9      337.98      319.09     11.33 o 
  -5   5   9      136.18      118.29     14.04 o 
  -4   5   9      311.17      286.61     11.38 o 
  -3   5   9      401.33      408.36     10.14 o 
  -2   5   9      141.03      158.85      7.00 o 
  -1   5   9      258.32      268.40      8.37 o 
   0   5   9      167.02      201.72      9.15 o 
   1   5   9      223.81      205.67     16.25 o 
   2   5   9      275.45      330.72     17.33 o 
  -6   6   9       50.85       54.57      5.76 o 
  -5   6   9        6.99        7.77      3.18 o 
  -4   6   9       51.50       57.00     12.59 o 
  -3   6   9        0.02        0.58      2.19 o 
  -2   6   9       17.78       28.38      4.36 o 
  -1   6   9       31.23       25.20      3.50 o 
   0   6   9        9.75        8.03      3.58 o 
   1   6   9       34.37       44.01      8.16 o 
  -5   7   9       23.29       22.99      4.36 o 
  -4   7   9      368.32      379.28     12.17 o 
  -3   7   9      870.74      907.03     18.88 o 
  -2   7   9      646.26      679.91     16.47 o 
  -1   7   9      505.61      514.74     14.24 o 
   0   7   9       92.66       83.78      6.80 o 
  -4   8   9      118.63      136.78      7.89 o 
  -3   8   9      237.07      265.85     10.78 o 
  -2   8   9        0.86       -2.02      3.17 o 
  -1   8   9       67.21       80.82      6.54 o 
  -5   0  10      400.79      422.28     18.87 o 
  -4   0  10      459.93      445.67     19.26 o 
  -3   0  10      177.20      144.77     11.06 o 
  -2   0  10      196.32      178.49     10.08 o 
  -1   0  10       37.25       37.10      4.93 o 
  -5   1  10        0.37        0.62      2.81 o 
  -4   1  10      137.83      149.08      8.39 o 
  -3   1  10      166.93      157.88      8.26 o 
  -2   1  10       21.92       17.83      2.74 o 
  -1   1  10       89.09      105.25      4.94 o 
  -4   2  10       92.60       77.71      6.39 o 
  -3   2  10      232.86      260.00     10.31 o 
  -2   2  10      391.41      390.08     10.02 o 
  -1   2  10      283.05      293.63      7.70 o 
  -4   3  10       14.98       19.78      4.16 o 
  -3   3  10        3.55        2.15      3.07 o 
  -2   3  10       39.67       45.50      4.25 o 
  -1   3  10      199.81      234.66      8.38 o 
  -3   4  10      466.10      525.23     14.52 o 
  -2   4  10      294.58      311.30     11.52 o 
                                                 
